# Supplementary material for: Azospirillum brasilense improves rice growth under salt stress by regulating the expression of key genes involved in salt stress response, abscisic acid signaling, and nutrient transport, among others
Source: Front Agron. Author manuscript; Available in PMC 2024 Jan 12. (PMC10785826; doi:10.3389/fagro.2023.1216503)
Supplement: Supp Table 1 — SUPPLEMENTARY TABLE 1 List of differentially expressed genes (DEGs) in rice roots in response to A. brasilense, seven days post treatment. The table contains the gene annotations, their log2 fold change values, and corresponding statistics. [file NIHMS1956026-supplement-Supp_Table_1.xlsx]

## Sheet: Supplementary Table 1
List of differentially expressed genes (DEGs) in rice roots in response to A. brasilense, seven days post treatment.
gene	locus	mean_Cnt	mean_Asp	log2FC	test_stat	p_value	FDR	annot
LOC_Os01g38850	Chr1:21795492-21797134	0	7.45915	Inf	NA	5e-05	0.003435	receptor-like serine-threonine protein kinase, putative, expressed
LOC_Os01g49090	Chr1:28218456-28220215	0	0.93233	Inf	NA	0.00105	0.0354421	retrotransposon protein, putative, unclassified, expressed
LOC_Os01g56530	Chr1:32592866-32593956	0	1.31802	Inf	NA	5e-05	0.003435	DUF260 domain containing protein, putative, expressed
LOC_Os02g01040	Chr2:22132-24960	0	0.879344	Inf	NA	5e-05	0.003435	transposon protein, putative, unclassified, expressed
LOC_Os02g07140	Chr2:3673314-3673620	0	6.9656	Inf	NA	0.0006	0.0236337	expressed protein
LOC_Os02g17590	Chr2:10121711-10121969	0	19.4633	Inf	NA	0.00155	0.046716	expressed protein
LOC_Os02g23829	Chr2:13788166-13788583	0	1.5972	Inf	NA	0.0014	0.0433703	expressed protein
LOC_Os02g51050	Chr2:31226560-31227356	0	1.01817	Inf	NA	5e-05	0.003435	Leucine rich repeat N-terminal domain containing protein, putative, expressed
LOC_Os03g07540	Chr3:3845712-3846277	0	14.4571	Inf	NA	0.0001	0.00617936	bHLH family protein, putative, expressed
LOC_Os03g48780	Chr3:27790976-27792047	0	1.54926	Inf	NA	5e-05	0.003435	Cupin domain containing protein, expressed
LOC_Os05g41645	Chr5:24382438-24382876	0	1.40425	Inf	NA	0.00155	0.046716	chalcone synthase, putative, expressed
LOC_Os06g32200	Chr6:18751698-18753692	0	1.31826	Inf	NA	0.0002	0.0106415	THION8 - Plant thionin family protein precursor, putative, expressed
LOC_Os06g35620	Chr6:20783541-20784024	0	1.39953	Inf	NA	0.0006	0.0236337	expressed protein
LOC_Os08g40070	Chr8:25370363-25371037	0	5.92011	Inf	NA	5e-05	0.003435	expressed protein
LOC_Os09g28130	Chr9:17075189-17075709	0	10.7489	Inf	NA	0.0013	0.0415964	carbonic anhydrase family protein, putative, expressed
LOC_Os09g39090	Chr9:22438058-22439425	0	4.70328	Inf	NA	5e-05	0.003435	vignain precursor, putative, expressed
LOC_Os09g39510	Chr9:22695119-22696145	0	0.915409	Inf	NA	5e-05	0.003435	Cupin domain containing protein, expressed
LOC_Os10g22356	Chr10:11566927-11567274	0	5.02307	Inf	NA	0.00055	0.022265	expressed protein
LOC_Os10g26410	Chr10:13722351-13722732	0	13.7392	Inf	NA	0.0015	0.0455618	bHLH family protein, putative, expressed
LOC_Os11g31530	Chr11:18426218-18428193	0	0.916385	Inf	NA	0.0005	0.0205979	BRASSINOSTEROID INSENSITIVE 1-associated receptor kinase 1 precursor, putative, expressed
LOC_Os12g14520	Chr12:8288137-8288540	0	2.33614	Inf	NA	0.0007	0.0267604	expressed protein
LOC_Os12g18210	Chr12:10526722-10529311	0	1.72434	Inf	NA	5e-05	0.003435	cysteine protease, putative, expressed
LOC_Os12g34045	Chr12:20548244-20548691	0	2.09131	Inf	NA	0.0005	0.0205979	mitochondrial ribosomal protein S7, putative, expressed
LOC_Os10g37160	Chr10:19881377-19883255	1.29245	29.2844	4.50195	6.38582	5e-05	0.003435	transposon protein, putative, unclassified, expressed
LOC_Os07g03730	Chr7:1523652-1524629	8.72456	156.981	4.16936	7.77851	5e-05	0.003435	SCP-like extracellular protein, expressed
LOC_Os09g04370	Chr9:2313601-2313982	2.49889	43.2733	4.11412	3.42813	0.00015	0.00844265	expressed protein
LOC_Os01g65110	Chr1:37795595-37797746	2.11888	27.1814	3.68125	6.8927	5e-05	0.003435	POT family protein, expressed
LOC_Os07g44460	Chr7:26557311-26558334	1.98252	25.1991	3.66797	5.15407	0.00015	0.00844265	peroxidase precursor, putative, expressed
LOC_Os06g23350	Chr6:13630100-13631415	0.436489	5.39877	3.62861	3.31275	0.0003	0.0143594	late embryogenesis abundant protein D-34, putative, expressed
LOC_Os05g33140	Chr5:19435357-19436734	1.06396	12.4714	3.55111	4.28646	5e-05	0.003435	CHIT5 - Chitinase family protein precursor, expressed
LOC_Os01g31020	Chr1:16961289-16973754	0.094451	1.06911	3.5007	2.74896	0.0006	0.0236337	retrotransposon protein, putative, unclassified, expressed
LOC_Os01g50170	Chr1:28835242-28836885	0.283509	3.01781	3.41204	2.38239	0.00035	0.0161567	eukaryotic aspartyl protease domain containing protein, expressed
LOC_Os03g19420	Chr3:10926468-10927950	96.8586	954.6	3.30095	8.32418	5e-05	0.003435	nicotianamine synthase, putative, expressed
LOC_Os03g19427	Chr3:10929482-10930895	78.3467	722.247	3.20455	8.56058	5e-05	0.003435	nicotianamine synthase, putative, expressed
LOC_Os02g49920	Chr2:30500229-30502289	1.06933	9.57667	3.16281	4.88879	5e-05	0.003435	3-ketoacyl-CoA synthase, putative, expressed
LOC_Os11g33190	Chr11:19635267-19638164	0.337317	2.91054	3.10911	4.02052	0.0001	0.00617936	OsFBX422 - F-box domain containing protein, expressed
LOC_Os02g02780	Chr2:1050785-1056830	3.50383	29.8058	3.08859	5.17739	5e-05	0.003435	protein kinase family protein, putative, expressed
LOC_Os03g46454	Chr3:26276300-26277206	4.06234	32.9372	3.01934	4.64701	5e-05	0.003435	metal cation transporter, putative, expressed
LOC_Os06g46740	Chr6:28388295-28389574	2.34488	18.7325	2.99795	5.02414	5e-05	0.003435	early nodulin 20 precursor, putative, expressed
LOC_Os12g15530	Chr12:8869429-8874715	0.451972	3.40321	2.91259	3.51113	5e-05	0.003435	retrotransposon protein, putative, unclassified, expressed
LOC_Os12g33150	Chr12:20058248-20059540	51.6067	374.788	2.86044	3.41906	5e-05	0.003435	expressed protein
LOC_Os12g18410	Chr12:10651960-10653450	2.49011	17.8601	2.84246	3.96041	5e-05	0.003435	expressed protein
LOC_Os09g37840	Chr9:21802581-21820409	0.0927864	0.662733	2.83644	2.84892	0.0001	0.00617936	carbohydrate binding protein, putative, expressed
LOC_Os12g29605	Chr12:17660934-17661361	6.4264	45.2498	2.81583	2.81924	0.0004	0.0175955	expressed protein
LOC_Os02g02230	Chr2:712585-715746	3.04996	21.2858	2.80303	4.94572	5e-05	0.003435	cytochrome P450, putative, expressed
LOC_Os02g43410	Chr2:26200012-26204720	9.21453	63.586	2.78673	5.38319	5e-05	0.003435	transposon protein, putative, unclassified, expressed
LOC_Os03g46470	Chr3:26283113-26292023	22.3115	146.983	2.71979	6.00779	5e-05	0.003435	metal cation transporter, putative, expressed
LOC_Os04g41620	Chr4:24687706-24689307	19.9951	120.77	2.59455	5.33563	5e-05	0.003435	CHIT2 - Chitinase family protein precursor, expressed
LOC_Os03g51350	Chr3:29386199-29388063	1.87668	11.3209	2.59273	3.17744	5e-05	0.003435	expressed protein
LOC_Os01g68300	Chr1:39682833-39683442	20.3429	117.828	2.53408	5.20653	5e-05	0.003435	expressed protein
LOC_Os08g13440	Chr8:7994391-7995717	18.1938	103.257	2.50472	4.94961	5e-05	0.003435	cupin domain containing protein, expressed
LOC_Os06g20900	Chr6:12076312-12079453	0.794488	4.49456	2.50008	2.37905	0.0006	0.0236337	expressed protein
LOC_Os12g13340	Chr12:7441027-7446103	11.2139	63.223	2.49517	3.82816	5e-05	0.003435	expressed protein
LOC_Os02g37360	Chr2:22572213-22573341	3.97617	21.9739	2.46634	2.59394	0.0001	0.00617936	expressed protein
LOC_Os08g10310	Chr8:6015744-6023280	1.5371	8.33774	2.43944	4.78079	5e-05	0.003435	SHR5-receptor-like kinase, putative, expressed
LOC_Os11g13970	Chr11:7745979-7747416	2.13552	11.4908	2.42782	4.04729	5e-05	0.003435	transferase family protein, putative, expressed
LOC_Os11g47530	Chr11:28733116-28734280	3.92541	19.9625	2.34638	3.92212	5e-05	0.003435	glycosyl hydrolase, putative, expressed
LOC_Os10g30410	Chr10:15806653-15811018	1.00828	4.99815	2.3095	3.11629	0.00015	0.00844265	cytochrome P450 71D7, putative, expressed
LOC_Os01g72370	Chr1:41971443-41978408	19.2571	94.8505	2.30026	3.81059	5e-05	0.003435	helix-loop-helix DNA-binding domain containing protein, expressed
LOC_Os11g26570	Chr11:15223323-15224819	2.1665	10.3888	2.26159	3.78413	5e-05	0.003435	dehydrin, putative, expressed
LOC_Os05g46370	Chr5:26879443-26881353	1.00781	4.82465	2.25921	3.37033	0.0004	0.0175955	bHelix-loop-helix transcription factor, putative, expressed
LOC_Os12g42010	Chr12:26045657-26046812	1.86265	8.75	2.23193	2.70469	0.00075	0.0280296	lipase class 3 family protein, putative, expressed
LOC_Os03g22590	Chr3:13004685-13008130	6.09526	28.0588	2.20269	4.60368	5e-05	0.003435	nodulin MtN3 family protein, putative, expressed
LOC_Os01g06740	Chr1:3188756-3190330	2.78167	12.4514	2.16229	3.74348	5e-05	0.003435	ribosome inactivating protein, putative, expressed
LOC_Os02g17860	Chr2:10341828-10347290	0.573742	2.5672	2.16172	2.78568	5e-05	0.003435	retrotransposon protein, putative, unclassified, expressed
LOC_Os04g25060	Chr4:14453466-14454812	17.8565	79.7159	2.15841	5.99621	5e-05	0.003435	cysteine-rich receptor-like protein kinase, putative, expressed
LOC_Os02g04340	Chr2:1913424-1916183	0.813596	3.61545	2.15179	3.00449	0.0001	0.00617937	NIN-like protein 2, putative, expressed
LOC_Os11g47630	Chr11:28766091-28766937	2.3129	10.2761	2.15152	2.57293	0.0006	0.0236337	ZOS11-10 - C2H2 zinc finger protein, expressed
LOC_Os01g73200	Chr1:42441659-42442958	5.403	23.3724	2.11298	4.36316	5e-05	0.003435	peroxidase precursor, putative, expressed
LOC_Os01g71340	Chr1:41346573-41348411	163.796	702.323	2.10023	5.34588	5e-05	0.003435	glycosyl hydrolases family 17, putative, expressed
LOC_Os01g51570	Chr1:29620953-29622393	98.202	412.435	2.07034	5.49047	5e-05	0.003435	glycosyl hydrolases family 17, putative, expressed
LOC_Os10g39300	Chr10:20971235-20972702	15.1327	63.2895	2.06429	6.03156	5e-05	0.003435	aspartic proteinase nepenthesin, putative, expressed
LOC_Os04g42830	Chr4:25346877-25348319	2.05182	8.56863	2.06216	2.30855	0.00035	0.0161567	transferase family protein, putative, expressed
LOC_Os07g04820	Chr7:2131759-2133500	1.36598	5.56215	2.02571	2.64226	0.0001	0.00617936	protein kinase, putative, expressed
LOC_Os03g47830	Chr3:27165388-27177930	0.868225	3.50005	2.01124	2.83814	5e-05	0.003435	argonaute, putative, expressed
LOC_Os06g48210	Chr6:29163788-29166834	0.452205	1.81001	2.00095	2.27322	0.00075	0.0280296	DEAD-box ATP-dependent RNA helicase, putative, expressed
LOC_Os11g17480	Chr11:9748378-9751980	1.56601	6.26221	1.99958	2.10912	0.00115	0.0375688	retrotransposon protein, putative, Ty1-copia subclass, expressed
LOC_Os01g16310	Chr1:9245576-9253454	0.54623	2.18174	1.9979	2.7613	0.0004	0.0175955	glycosyl hydrolase, family 31, putative, expressed
LOC_Os11g15624	Chr11:8864460-8867281	6.73887	25.9481	1.94505	2.84307	5e-05	0.003435	expressed protein
LOC_Os01g61510	Chr1:35585864-35588377	4.83647	18.4225	1.92944	4.32707	5e-05	0.003435	ammonium transporter protein, putative, expressed
LOC_Os02g02210	Chr2:679444-697350	10.877	41.3634	1.92707	4.35361	5e-05	0.003435	aminotransferase, putative, expressed
LOC_Os02g13470	Chr2:7192203-7198866	0.660786	2.48798	1.91272	3.23451	5e-05	0.003435	retrotransposon protein, putative, Ty3-gypsy subclass, expressed
LOC_Os01g28500	Chr1:15958734-15959500	21.6832	81.2429	1.90566	3.81932	5e-05	0.003435	SCP-like extracellular protein, expressed
LOC_Os07g44480	Chr7:26561531-26563360	3.62594	13.4561	1.89184	3.67766	5e-05	0.003435	peroxidase, putative, expressed
LOC_Os03g32490	Chr3:18575448-18577587	6.77762	25.1467	1.89152	3.87583	5e-05	0.003435	DUF1230 domain containing protein, expressed
LOC_Os02g53130	Chr2:32513738-32517155	0.718067	2.65088	1.88428	2.36337	0.00095	0.0327771	nitrate reductase, putative, expressed
LOC_Os04g43800	Chr4:25926987-25929732	4.84443	17.8199	1.87909	4.0943	5e-05	0.003435	phenylalanine ammonia-lyase, putative, expressed
LOC_Os03g13390	Chr3:7228963-7231749	35.7	125.919	1.8185	5.1147	5e-05	0.003435	oxidoreductase, aldo/keto reductase family protein, putative, expressed
LOC_Os01g60600	Chr1:35032510-35035321	1.27304	4.42463	1.79728	2.51466	0.0009	0.0319486	WRKY108, expressed
LOC_Os01g71380	Chr1:41365159-41366570	1.74593	6.06266	1.79595	2.60209	0.0008	0.0295671	glycosyl hydrolases family 17, putative, expressed
LOC_Os01g45290	Chr1:25708315-25714989	0.810776	2.79451	1.78522	3.18922	5e-05	0.003435	retrotransposon protein, putative, unclassified, expressed
LOC_Os08g39840	Chr8:25216362-25224080	0.610184	2.08642	1.77372	2.32195	0.00135	0.0423835	lipoxygenase, chloroplast precursor, putative, expressed
LOC_Os03g04070	Chr3:1862351-1864245	3.26974	11.119	1.76578	2.91638	5e-05	0.003435	no apical meristem protein, putative, expressed
LOC_Os07g15460	Chr7:8966022-8970882	14.1508	48.0916	1.76491	3.59762	5e-05	0.003435	metal transporter Nramp6, putative, expressed
LOC_Os09g37120	Chr9:21409270-21410497	3.50575	11.905	1.76377	3.41083	5e-05	0.003435	pyridoxal-dependent decarboxylase protein, putative, expressed
LOC_Os04g24140	Chr4:13802275-13803543	56.4366	191.58	1.76324	5.28598	5e-05	0.003435	ribose-5-phosphate isomerase A, putative, expressed
LOC_Os01g18970	Chr1:10720418-10721623	8.55932	28.9429	1.75764	3.83534	5e-05	0.003435	peroxidase precursor, putative, expressed
LOC_Os04g46630	Chr4:27645594-27647517	35.8721	120.784	1.75149	4.19302	5e-05	0.003435	expansin precursor, putative, expressed
LOC_Os12g07580	Chr12:3789861-3790727	12.4521	41.8107	1.74749	3.56544	5e-05	0.003435	dirigent, putative, expressed
LOC_Os11g06150	Chr11:2932658-2933856	6.99672	23.4744	1.74634	3.70254	5e-05	0.003435	basic proline-rich protein precursor, putative, expressed
LOC_Os12g24390	Chr12:13913931-13915732	1.97011	6.59323	1.74271	2.52815	0.00015	0.00844265	retrotransposon protein, putative, unclassified, expressed
LOC_Os01g71350	Chr1:41349730-41351148	161.011	538.095	1.7407	4.17822	5e-05	0.003435	glycosyl hydrolases family 17, putative, expressed
LOC_Os02g36210	Chr2:21841058-21847837	5.54431	18.307	1.72332	3.66399	5e-05	0.003435	ent-kaurene synthase, chloroplast precursor, putative, expressed
LOC_Os06g05420	Chr6:2449088-2449823	16.1192	52.9045	1.71461	3.35581	5e-05	0.003435	expressed protein
LOC_Os07g23660	Chr7:13366415-13367542	62.3111	203.942	1.7106	3.77439	5e-05	0.003435	retrotransposon protein, putative, unclassified, expressed
LOC_Os01g55940	Chr1:32221375-32225123	71.3982	232.534	1.70348	5.00052	5e-05	0.003435	OsGH3.2 - Probable indole-3-acetic acid-amido synthetase, expressed
LOC_Os03g38800	Chr3:21544800-21546790	3.25813	10.4918	1.68714	2.98625	5e-05	0.003435	AAA family ATPase, putative, expressed
LOC_Os08g04560	Chr8:2268446-2270568	2.66862	8.57019	1.68323	3.6013	5e-05	0.003435	decarboxylase, putative, expressed
LOC_Os11g47150	Chr11:28365582-28369884	1.06087	3.40094	1.68069	2.22972	0.00095	0.0327771	OsWAK122 - OsWAK receptor-like protein kinase, expressed
LOC_Os02g26720	Chr2:15697841-15699391	2.38375	7.62822	1.67811	2.51569	0.00015	0.00844265	Inositol 1, 3, 4-trisphosphate 5/6-kinase, putative, expressed
LOC_Os07g29330	Chr7:17198414-17209485	3.64044	11.5835	1.66988	2.43599	0.00015	0.00844265	serine/threonine-protein kinase CTR1, putative, expressed
LOC_Os11g26790	Chr11:15342563-15343857	9.85239	31.0067	1.65404	3.21342	5e-05	0.003435	dehydrin, putative, expressed
LOC_Os04g34180	Chr4:20713197-20717279	3.89512	12.2449	1.65245	2.84281	5e-05	0.003435	expressed protein
LOC_Os12g43440	Chr12:26956141-26956894	6.19163	19.3653	1.64508	2.66157	5e-05	0.003435	thaumatin, putative, expressed
LOC_Os11g47500	Chr11:28723112-28724027	7.74867	24.0529	1.63419	2.95716	5e-05	0.003435	glycosyl hydrolase, putative, expressed
LOC_Os12g27830	Chr12:16398237-16400772	1.62351	5.01461	1.62702	2.1466	0.001	0.0341991	dehydrogenase/reductase, putative, expressed
LOC_Os02g39330	Chr2:23742940-23744109	5.50926	16.8374	1.61174	2.84443	5e-05	0.003435	CHIT1 - Chitinase family protein precursor, expressed
LOC_Os03g33090	Chr3:18935191-18936341	2.66973	8.15412	1.61084	2.3148	0.0009	0.0319486	DUF260 domain containing protein, putative, expressed
LOC_Os04g41680	Chr4:24708715-24709910	6.19404	18.7998	1.60176	3.04891	0.0001	0.00617936	CHIT3 - Chitinase family protein precursor, expressed
LOC_Os09g28050	Chr9:17024570-17028551	65.0056	196.97	1.59934	3.04878	5e-05	0.003435	asparate aminotransferase, putative, expressed
LOC_Os04g49690	Chr4:29636069-29638259	1.66604	5.00813	1.58785	2.59476	0.0006	0.0236337	FERONIA receptor-like kinase, putative, expressed
LOC_Os08g31980	Chr8:19830327-19836087	2.99962	9.01181	1.58704	2.89582	5e-05	0.003435	trehalose-6-phosphate synthase, putative, expressed
LOC_Os04g25650	Chr4:14863452-14864827	14.5275	43.6125	1.58595	4.1552	5e-05	0.003435	cysteine-rich receptor-like protein kinase, putative, expressed
LOC_Os12g24020	Chr12:13657098-13658780	46.0674	137.871	1.5815	3.77182	5e-05	0.003435	rhodanese-like domain containing protein, putative, expressed
LOC_Os03g05640	Chr3:2815437-2817367	8.53358	25.4889	1.57865	4.3405	5e-05	0.003435	inorganic phosphate transporter, putative, expressed
LOC_Os03g16950	Chr3:9421688-9422925	55.8923	166.75	1.57697	3.67234	5e-05	0.003435	cysteine-rich repeat secretory protein 55 precursor, putative, expressed
LOC_Os08g38990	Chr8:24645859-24649860	0.966068	2.87039	1.57105	2.0893	0.0009	0.0319486	WRKY30, expressed
LOC_Os10g21790	Chr10:11185624-11186271	5.85651	17.3353	1.5656	1.85961	0.00105	0.0354421	dehydration stress-induced protein, putative, expressed
LOC_Os06g43410	Chr6:26092515-26094621	5.39771	15.9025	1.55884	3.5631	5e-05	0.003435	cytochrome P450, putative, expressed
LOC_Os07g35480	Chr7:21223249-21225911	176.681	518.612	1.5535	3.27705	5e-05	0.003435	glucan endo-1,3-beta-glucosidase precursor, putative, expressed
LOC_Os10g35460	Chr10:18976008-18979110	2.5986	7.57498	1.54351	2.43213	0.0001	0.00617936	COBRA, putative, expressed
LOC_Os11g24140	Chr11:13723174-13724658	708.201	2060.53	1.54079	2.88064	0.0004	0.0175955	plastocyanin-like domain containing protein, putative, expressed
LOC_Os02g55890	Chr2:34210399-34215008	27.8536	81.0313	1.54062	3.90923	5e-05	0.003435	inorganic H+ pyrophosphatase, putative, expressed
LOC_Os06g46340	Chr6:28100800-28106083	11.516	33.4871	1.53996	4.73249	5e-05	0.003435	glycosyl hydrolase, family 31, putative, expressed
LOC_Os04g52440	Chr4:31169011-31174731	8.57223	24.5941	1.52057	3.45361	5e-05	0.003435	aminotransferase, putative, expressed
LOC_Os03g09070	Chr3:4701963-4705495	3.03687	8.70929	1.51997	3.08594	5e-05	0.003435	leucine rich repeat domain containing protein, putative, expressed
LOC_Os11g05190	Chr11:2291322-2292599	24.2939	69.5048	1.51652	3.31189	5e-05	0.003435	phytosulfokines precursor, putative, expressed
LOC_Os03g54000	Chr3:30959597-30963774	25.1439	71.1117	1.49988	4.24084	5e-05	0.003435	oligopeptide transporter, putative, expressed
LOC_Os03g42259	Chr3:23512611-23513579	49.6099	139.601	1.49261	3.92837	5e-05	0.003435	hypervariable Bacillus group-specific protein, putative, expressed
LOC_Os01g04330	Chr1:1930993-1931904	4.22829	11.8852	1.49102	2.344	0.0007	0.0267604	OsCML16 - Calmodulin-related calcium sensor protein, expressed
LOC_Os02g41510	Chr2:24878774-24879934	2.61527	7.332	1.48724	2.22753	0.00115	0.0375688	MYB family transcription factor, putative, expressed
LOC_Os09g08910	Chr9:4725506-4730885	0.537768	1.50561	1.48529	2.10049	0.00085	0.0308776	ATP synthase, putative, expressed
LOC_Os10g36180	Chr10:19346333-19348306	4.27876	11.9679	1.48391	3.10947	0.0004	0.0175955	expressed protein
LOC_Os08g04540	Chr8:2256006-2257920	6.06796	16.8665	1.47488	3.73463	0.0001	0.00617936	decarboxylase, putative, expressed
LOC_Os06g48240	Chr6:29180249-29181960	3.77964	10.4982	1.47382	2.55588	0.0002	0.0106415	AAA ATPase, putative, expressed
LOC_Os05g31670	Chr5:18429323-18430293	9.39311	26.0013	1.46891	3.09507	0.0004	0.0175955	AWPM-19-like membrane family protein, putative, expressed
LOC_Os03g29930	Chr3:17053184-17054296	4.9263	13.6087	1.46596	2.62331	0.00025	0.0125581	expressed protein
LOC_Os04g59190	Chr4:35207043-35208653	32.2859	89.0659	1.46397	4.27595	5e-05	0.003435	peroxidase precursor, putative, expressed
LOC_Os01g32460	Chr1:17798260-17799032	6.66289	18.3555	1.46199	2.56635	0.0001	0.00617936	expressed protein
LOC_Os07g35560	Chr7:21280299-21282637	156.35	427.869	1.45239	2.589	0.0001	0.00617936	glucan endo-1,3-beta-glucosidase precursor, putative, expressed
LOC_Os12g43380	Chr12:26912973-26922761	70.8008	193.694	1.45194	3.73985	5e-05	0.003435	thaumatin, putative, expressed
LOC_Os02g22820	Chr2:13606028-13607508	8.67576	23.6422	1.4463	3.00459	0.00015	0.00844265	expressed protein
LOC_Os10g09850	Chr10:5325562-5329971	2.26903	6.15965	1.44077	2.32817	5e-05	0.003435	EF hand family protein, putative, expressed
LOC_Os07g33320	Chr7:19916968-19917633	11.106	29.9403	1.43076	2.73105	0.0001	0.00617936	expressed protein
LOC_Os07g25050	Chr7:14292223-14292742	4943.9	13153.9	1.41177	2.61573	5e-05	0.003435	thionin-like peptide, putative, expressed
LOC_Os04g05650	Chr4:2890371-2891360	41.0932	108.66	1.40285	3.0981	5e-05	0.003435	expressed protein
LOC_Os02g46100	Chr2:28096978-28098033	4.17145	11.0135	1.40065	2.33773	0.0014	0.0433703	RING-H2 finger protein, putative, expressed
LOC_Os04g30240	Chr4:18042128-18049438	3.74493	9.88566	1.4004	2.76456	5e-05	0.003435	OsWAK60 - OsWAK receptor-like protein kinase, expressed
LOC_Os01g06310	Chr1:2999575-3001204	112.072	295.004	1.39631	4.13508	5e-05	0.003435	glycine-rich cell wall structural protein precursor, putative, expressed
LOC_Os01g04620	Chr1:2071829-2073621	22.0193	57.9219	1.39534	4.15049	5e-05	0.003435	transposon protein, putative, unclassified, expressed
LOC_Os04g49460	Chr4:29507626-29508822	4.06043	10.6606	1.39258	2.50718	0.00045	0.0191459	protein kinase domain containing protein, expressed
LOC_Os06g07250	Chr6:3470972-3475963	60.2719	156.862	1.37994	2.84764	5e-05	0.003435	jacalin-like lectin domain containing protein, expressed
LOC_Os03g16960	Chr3:9425489-9426843	26.6289	69.2652	1.37914	3.25997	5e-05	0.003435	cysteine-rich repeat secretory protein 55 precursor, putative, expressed
LOC_Os07g01410	Chr7:259711-262744	51.2666	133.321	1.37882	4.01154	5e-05	0.003435	peroxidase precursor, putative, expressed
LOC_Os01g49320	Chr1:28354770-28356109	16.7234	42.8793	1.35842	3.47623	5e-05	0.003435	glycosyl hydrolase, putative, expressed
LOC_Os06g29180	Chr6:16649543-16653296	58.3269	149.372	1.35668	2.95509	5e-05	0.003435	erythronate-4-phosphate dehydrogenase domain containing protein, expressed
LOC_Os10g31330	Chr10:16428824-16430091	22.9026	58.4415	1.35148	3.30341	5e-05	0.003435	retrotransposon protein, putative, unclassified, expressed
LOC_Os07g46846	Chr7:28002586-28004412	11.2123	28.4801	1.34487	2.89709	5e-05	0.003435	sex determination protein tasselseed-2, putative, expressed
LOC_Os07g48980	Chr7:29323093-29324723	57.4032	145.534	1.34216	4.07785	5e-05	0.003435	nicotianamine synthase, putative, expressed
LOC_Os11g42200	Chr11:25423700-25426214	5.01415	12.631	1.3329	2.58275	5e-05	0.003435	laccase precursor protein, putative, expressed
LOC_Os02g17880	Chr2:10359559-10361069	6.79501	17.0868	1.33034	2.32535	0.00095	0.0327771	glycosyl hydrolases family 16, putative, expressed
LOC_Os12g24330	Chr12:13885479-13888224	2.13912	5.36829	1.32745	2.56645	5e-05	0.003435	expressed protein
LOC_Os11g45990	Chr11:27828620-27835246	11.4882	28.8281	1.32732	3.70939	5e-05	0.003435	von Willebrand factor type A domain containing protein, putative, expressed
LOC_Os10g32740	Chr10:17140787-17145821	2.09627	5.21881	1.31589	2.46851	0.00105	0.0354421	zinc finger family protein, putative, expressed
LOC_Os10g39260	Chr10:20956881-20958393	36.4945	90.7316	1.31393	4.10234	5e-05	0.003435	aspartic proteinase nepenthesin, putative, expressed
LOC_Os03g30420	Chr3:17340414-17342284	9.06431	22.4308	1.30721	3.32324	0.0006	0.0236337	cytochrome P450, putative, expressed
LOC_Os02g51750	Chr2:31698160-31700503	90.9004	224.643	1.30528	3.46048	5e-05	0.003435	annexin, putative, expressed
LOC_Os11g02240	Chr11:630579-633695	8.86682	21.9019	1.30457	2.71507	5e-05	0.003435	CAMK_KIN1/SNF1/Nim1_like.4 - CAMK includes calcium/calmodulin depedent protein kinases, expressed
LOC_Os07g45550	Chr7:27172210-27175529	1.26342	3.11411	1.30149	1.98756	0.00075	0.0280296	expressed protein
LOC_Os04g57410	Chr4:34161728-34164361	11.4358	28.1816	1.30119	2.63412	5e-05	0.003435	methylthioribose kinase, putative, expressed
LOC_Os05g15690	Chr5:8870359-8871945	7.89617	19.4402	1.29982	2.5285	5e-05	0.003435	expansin precursor, putative, expressed
LOC_Os10g28080	Chr10:14589925-14591220	97.7339	238.743	1.28853	3.9563	5e-05	0.003435	glycosyl hydrolase, putative, expressed
LOC_Os01g47070	Chr1:26885483-26886754	117.689	286.999	1.28607	3.60578	5e-05	0.003435	glycosyl hydrolase, putative, expressed
LOC_Os01g60810	Chr1:35167599-35169295	2.42704	5.9161	1.28545	2.2808	0.00135	0.0423835	DUF623 domain containing protein, expressed
LOC_Os10g11889	Chr10:6597052-6599560	47.1685	114.859	1.28397	2.33362	0.00025	0.0125581	expressed protein
LOC_Os04g52780	Chr4:31420724-31425092	1.03504	2.51823	1.28272	2.07808	0.00115	0.0375688	leucine-rich repeat receptor protein kinase EXS precursor, putative, expressed
LOC_Os03g61160	Chr3:34739005-34740655	5.3821	13.0854	1.28172	2.36361	0.00045	0.0191459	expressed protein
LOC_Os12g31860	Chr12:19180633-19185917	38.2297	92.9343	1.28152	3.21886	5e-05	0.003435	ureide permease, putative, expressed
LOC_Os03g25030	Chr3:14289591-14293316	25.7173	62.2208	1.27466	2.83707	5e-05	0.003435	GDSL-like lipase/acylhydrolase, putative, expressed
LOC_Os02g37480	Chr2:22622378-22623188	12.0142	29.0574	1.27416	2.44879	0.00025	0.0125581	glycine-rich cell wall structural protein precursor, putative, expressed
LOC_Os04g36740	Chr4:22192041-22197439	4.88289	11.7924	1.27205	2.58152	0.00015	0.00844265	potassium channel SKOR, putative, expressed
LOC_Os04g27980	Chr4:16519830-16521452	39.856	94.9331	1.25212	3.53097	5e-05	0.003435	glycosyl hydrolase, putative, expressed
LOC_Os03g03790	Chr3:1706050-1708336	2.44305	5.80827	1.24942	2.12325	0.00105	0.0354421	AMP-binding domain containing protein, expressed
LOC_Os01g46720	Chr1:26611798-26618704	10.9976	26.0771	1.2456	2.77724	5e-05	0.003435	expressed protein
LOC_Os06g19260	Chr6:10957732-10960700	3.17914	7.42841	1.22442	2.3411	0.00015	0.00844265	cadmium tolerance factor, putative, expressed
LOC_Os06g22919	Chr6:13375502-13390470	11.8484	27.5179	1.21568	2.5155	5e-05	0.003435	DEFL9 - Defensin and Defensin-like DEFL family, expressed
LOC_Os11g29370	Chr11:17036890-17044169	75.7548	175.598	1.21287	2.5169	5e-05	0.003435	haloacid dehalogenase-like hydrolase family protein, putative, expressed
LOC_Os06g48250	Chr6:29184361-29186298	34.8853	80.7731	1.21126	4.14958	5e-05	0.003435	ATPase, putative, expressed
LOC_Os04g47320	Chr4:28091138-28095005	1.33014	3.07318	1.20815	2.09479	0.00095	0.0327771	uncharacterized mscS family protein, putative, expressed
LOC_Os01g14550	Chr1:8159848-8161554	18.9261	43.4722	1.19971	2.73081	5e-05	0.003435	pathogen-related protein, putative, expressed
LOC_Os03g04890	Chr3:2336785-2341656	2.52852	5.80752	1.19963	2.17487	0.0005	0.0205979	zinc finger family protein, putative, expressed
LOC_Os02g40784	Chr2:24718046-24724120	2.2219	5.09435	1.1971	1.97931	0.00105	0.0354421	WAX2, putative, expressed
LOC_Os04g45900	Chr4:27183871-27187869	11.2523	25.7551	1.19465	3.31282	5e-05	0.003435	transposon protein, putative, unclassified, expressed
LOC_Os01g45914	Chr1:26087571-26088335	16.6477	38.091	1.19413	2.17947	0.00055	0.022265	expressed protein
LOC_Os11g26750	Chr11:15320187-15321526	13.9386	31.8467	1.19206	2.38031	0.00045	0.0191459	dehydrin, putative, expressed
LOC_Os01g42790	Chr1:24351301-24353345	4.38018	9.99697	1.1905	2.13752	0.00015	0.00844265	xylem cysteine proteinase 2 precursor, putative, expressed
LOC_Os01g09540	Chr1:4872118-4873806	9.54417	21.7533	1.18854	2.75267	5e-05	0.003435	HAD superfamily phosphatase, putative, expressed
LOC_Os02g38230	Chr2:23121132-23123149	12.3781	28.1993	1.18787	2.83161	0.00025	0.0125581	high affinity nitrate transporter, putative, expressed
LOC_Os07g23640	Chr7:13354096-13355297	152.129	346.249	1.18651	2.71625	5e-05	0.003435	retrotransposon protein, putative, Ty3-gypsy subclass, expressed
LOC_Os02g41670	Chr2:24992826-24995414	9.08748	20.5668	1.17837	3.01231	5e-05	0.003435	phenylalanine ammonia-lyase, putative, expressed
LOC_Os03g60580	Chr3:34430583-34431200	37.4634	84.7518	1.17776	2.30196	0.0008	0.0295671	actin-depolymerizing factor, putative, expressed
LOC_Os12g02060	Chr12:614315-615845	17.9495	40.4814	1.17331	2.11612	0.0003	0.0143594	peroxidase precursor, putative, expressed
LOC_Os05g44170	Chr5:25666143-25667391	21.7697	48.9795	1.16986	2.97884	5e-05	0.003435	cyclic phosphodiesterase, putative, expressed
LOC_Os02g48390	Chr2:29625455-29628118	41.4174	93.1502	1.16932	3.01521	5e-05	0.003435	phosphoribosyl transferase, putative, expressed
LOC_Os05g39540	Chr5:23204530-23213279	64.4756	144.883	1.16806	3.57496	5e-05	0.003435	metal cation transporter, putative, expressed
LOC_Os02g36190	Chr2:21810333-21813460	3.55967	7.98662	1.16584	1.8701	0.00095	0.0327771	cytochrome P450, putative, expressed
LOC_Os01g64000	Chr1:37174546-37176550	4.99906	11.185	1.16184	2.32942	0.00015	0.00844265	bZIP transcription factor, putative, expressed
LOC_Os07g45290	Chr7:27019244-27023518	5.75002	12.8599	1.16124	2.83842	0.0009	0.0319486	cytochrome P450 72A1, putative, expressed
LOC_Os03g26210	Chr3:15000061-15002205	10.1696	22.6654	1.15623	2.32904	5e-05	0.003435	helix-loop-helix DNA-binding domain containing protein, expressed
LOC_Os05g02200	Chr5:690755-691909	10.864	24.1284	1.15118	2.52903	0.00015	0.00844265	cysteine-rich repeat secretory protein 55 precursor, putative, expressed
LOC_Os09g29710	Chr9:18067433-18068462	26.466	58.675	1.14861	2.54896	0.0004	0.0175955	beta-expansin precursor, putative, expressed
LOC_Os07g46920	Chr7:28051056-28053431	31.6	70.0392	1.14824	3.37522	5e-05	0.003435	sex determination protein tasselseed-2, putative, expressed
LOC_Os07g35860	Chr7:21465219-21466378	18.3537	40.6513	1.14723	3.0116	0.0005	0.0205979	plastocyanin-like domain containing protein, putative, expressed
LOC_Os11g04020	Chr11:1618493-1623978	39.5064	87.4193	1.14586	2.56825	5e-05	0.003435	major facilitator superfamily antiporter, putative, expressed
LOC_Os05g01380	Chr5:230783-231999	35.4625	78.1042	1.13911	3.40379	5e-05	0.003435	polygalacturonase inhibitor precursor, putative, expressed
LOC_Os02g57930	Chr2:35466616-35472073	1.30815	2.88051	1.1388	2.10876	0.0002	0.0106415	retrotransposon protein, putative, Ty3-gypsy subclass, expressed
LOC_Os02g28220	Chr2:16702130-16703949	10.2967	22.6606	1.138	3.23688	5e-05	0.003435	transferase family protein, putative, expressed
LOC_Os10g28350	Chr10:14751949-14754326	11.522	25.281	1.13366	2.19225	0.0002	0.0106415	1,2-dihydroxy-3-keto-5-methylthiopentene dioxygenase protein, putative, expressed
LOC_Os01g41810	Chr1:23673291-23675869	4.59946	10.0723	1.13086	2.0657	0.00065	0.0251786	cytochrome P450 72A1, putative, expressed
LOC_Os07g36560	Chr7:21854726-21856897	5.93778	12.9502	1.12498	2.48317	0.00095	0.0327771	transferase family protein, putative, expressed
LOC_Os06g48300	Chr6:29208085-29210947	6.19028	13.4933	1.12417	2.14996	0.0006	0.0236337	protein phosphatase 2C, putative, expressed
LOC_Os02g20360	Chr2:11997093-12002633	94.5715	205.665	1.12082	2.31661	0.00035	0.0161567	tyrosine aminotransferase, putative, expressed
LOC_Os01g48610	Chr1:27868717-27871847	2.79013	6.06691	1.12063	2.36885	0.00095	0.0327771	expressed protein
LOC_Os04g56430	Chr4:33641291-33642362	240.945	521.25	1.11327	3.34702	5e-05	0.003435	cysteine-rich receptor-like protein kinase, putative, expressed
LOC_Os01g13560	Chr1:7588190-7589633	12.5437	27.1342	1.11315	2.30078	0.0007	0.0267604	membrane associated DUF588 domain containing protein, putative, expressed
LOC_Os04g57860	Chr4:34450560-34454341	7.30241	15.764	1.11019	2.97594	5e-05	0.003435	endoglucanase precursor, putative, expressed
LOC_Os06g19070	Chr6:10843919-10846020	11.592	24.981	1.10771	3.01647	5e-05	0.003435	cytochrome P450, putative, expressed
LOC_Os01g50100	Chr1:28786108-28793300	2.58719	5.55477	1.10234	2.22145	5e-05	0.003435	ABC transporter, ATP-binding protein, putative, expressed
LOC_Os08g09000	Chr8:5238998-5240148	26.5907	56.8981	1.09746	2.28525	5e-05	0.003435	Cupin domain containing protein, expressed
LOC_Os07g03467	Chr7:1388412-1389436	30.2272	64.4592	1.09254	2.67545	5e-05	0.003435	SCP-like extracellular protein, expressed
LOC_Os04g09390	Chr4:5005076-5006210	41.3273	87.6609	1.08484	2.81011	5e-05	0.003435	HEV3 - Hevein family protein precursor, expressed
LOC_Os05g33130	Chr5:19426415-19427875	428.628	908.833	1.08429	3.0224	0.0005	0.0205979	CHIT17 - Chitinase family protein precursor, expressed
LOC_Os12g43660	Chr12:27122485-27126252	8.97004	18.9918	1.08219	3.06164	5e-05	0.003435	receptor-like protein kinase HAIKU2 precursor, putative, expressed
LOC_Os10g42750	Chr10:23062453-23066292	8.3451	17.6261	1.07871	3.16935	5e-05	0.003435	CSLD1 - cellulose synthase-like family D, expressed
LOC_Os02g53180	Chr2:32558634-32562705	6.11553	12.9117	1.07813	2.34573	0.0012	0.0388222	1-aminocyclopropane-1-carboxylate oxidase protein, putative, expressed
LOC_Os07g34260	Chr7:20504680-20506402	21.0966	44.3266	1.07116	3.06459	5e-05	0.003435	chalcone and stilbene synthases, putative, expressed
LOC_Os04g10010	Chr4:5385721-5387215	15.0556	31.4972	1.06493	2.60645	5e-05	0.003435	sex determination protein tasselseed-2, putative, expressed
LOC_Os10g38930	Chr10:20736982-20738313	16.5731	34.6285	1.06312	3.04254	5e-05	0.003435	shikimate/quinate 5-dehydrogenase, putative, expressed
LOC_Os01g03940	Chr1:1684740-1685880	13.5098	28.1673	1.06002	2.37211	0.00055	0.022265	expressed protein
LOC_Os07g09520	Chr7:5023645-5027805	27.0323	56.2975	1.05839	3.84555	5e-05	0.003435	expressed protein
LOC_Os01g20980	Chr1:11715164-11717784	8.19074	17.0551	1.05814	2.80995	0.0001	0.00617936	pectinesterase, putative, expressed
LOC_Os02g25780	Chr2:15106301-15107393	21.7934	45.2884	1.05525	3.01562	5e-05	0.003435	expressed protein
LOC_Os05g47790	Chr5:27383387-27388018	1.58037	3.27462	1.05107	1.91593	0.001	0.0341991	expressed protein
LOC_Os07g40000	Chr7:23996514-23997565	16.3211	33.7846	1.04963	2.77086	0.0007	0.0267604	DUF260 domain containing protein, putative, expressed
LOC_Os10g23820	Chr10:12214878-12216579	14.2974	29.5315	1.0465	3.0513	5e-05	0.003435	transferase family protein, putative, expressed
LOC_Os05g15530	Chr5:8785447-8787593	16.6817	34.3269	1.04107	2.75807	5e-05	0.003435	aminotransferase domain containing protein, putative, expressed
LOC_Os11g05390	Chr11:2413595-2417533	8.37521	17.213	1.0393	2.13208	0.0004	0.0175955	transporter, major facilitator family, putative, expressed
LOC_Os09g19800	Chr9:11853027-11857937	28.4468	58.3668	1.03688	2.29275	5e-05	0.003435	aminopeptidase, putative, expressed
LOC_Os12g02200	Chr12:679073-682269	10.2248	20.9355	1.03388	2.23462	0.00015	0.00844265	CAMK_KIN1/SNF1/Nim1_like.6 - CAMK includes calcium/calmodulin depedent protein kinases, expressed
LOC_Os08g28880	Chr8:17663579-17666521	13.7938	28.1845	1.03088	2.56609	0.00015	0.00844265	patatin, putative, expressed
LOC_Os12g04150	Chr12:1745256-1746594	24.7639	50.4847	1.02761	2.78896	0.0001	0.00617936	alpha/beta hydrolase fold, putative, expressed
LOC_Os11g35200	Chr11:20637622-20642585	1.94598	3.96379	1.02638	1.86974	0.00115	0.0375688	retrotransposon protein, putative, unclassified, expressed
LOC_Os03g18850	Chr3:10562230-10563279	281.608	573.522	1.02616	2.43246	5e-05	0.003435	pathogenesis-related Bet v I family protein, putative, expressed
LOC_Os03g46070	Chr3:26034425-26035357	237.57	482.577	1.02241	3.10082	5e-05	0.003435	thaumatin, putative, expressed
LOC_Os11g37970	Chr11:22511505-22512404	237.282	481.951	1.02228	2.31884	0.0005	0.0205979	WIP5 - Wound-induced protein precursor, expressed
LOC_Os02g02640	Chr2:967171-974497	2.15648	4.3705	1.01912	1.97965	0.00055	0.022265	NBS-LRR disease resistance protein, putative, expressed
LOC_Os05g10650	Chr5:5813264-5815545	10.6037	21.474	1.01802	2.85776	5e-05	0.003435	6-phosphofructokinase, putative, expressed
LOC_Os06g16160	Chr6:9202756-9206466	5.87829	11.9043	1.01801	2.6563	0.0001	0.00617936	expressed protein
LOC_Os10g35950	Chr10:19213621-19216326	15.2185	30.7965	1.01694	3.00692	5e-05	0.003435	transferase family protein, putative, expressed
LOC_Os12g24320	Chr12:13879142-13881525	12.2051	24.6897	1.01642	2.55485	5e-05	0.003435	ATPase 3, putative, expressed
LOC_Os05g50920	Chr5:29221403-29224479	12.1019	24.409	1.01218	2.67832	0.0002	0.0106415	transmembrane amino acid transporter protein, putative, expressed
LOC_Os03g12790	Chr3:6853790-6856384	6.1041	12.3087	1.01183	2.61598	0.0009	0.0319486	MATE efflux family protein, putative, expressed
LOC_Os07g11739	Chr7:6494464-6502011	16.582	33.4318	1.0116	2.49736	5e-05	0.003435	cytochrome P450, putative, expressed
LOC_Os05g48040	Chr5:27542125-27546073	26.0998	52.5905	1.01076	2.32532	5e-05	0.003435	MATE efflux family protein, putative, expressed
LOC_Os07g33560	Chr7:20050246-20054045	4.12946	8.31484	1.00973	1.84103	0.00145	0.044506	cytochrome P450, putative, expressed
LOC_Os03g52860	Chr3:30315454-30318972	162.244	325.144	1.00292	2.65589	0.0001	0.00617936	lipoxygenase, putative, expressed
LOC_Os02g12680	Chr2:6628382-6630103	36.9726	74.0484	1.00201	3.75145	5e-05	0.003435	cytochrome P450, putative, expressed
LOC_Os07g33280	Chr7:19899209-19900038	24.0426	48.1183	1.001	2.01865	0.00095	0.0327771	expressed protein
LOC_Os09g37180	Chr9:21450579-21452648	5.69318	11.3675	0.997611	2.36273	0.00125	0.0402724	transferase family protein, putative, expressed
LOC_Os02g36140	Chr2:21765008-21773418	7.2484	14.4288	0.993216	2.22022	0.00015	0.00844265	terpene synthase, putative, expressed
LOC_Os09g32100	Chr9:19166349-19167844	23.5576	46.8654	0.992332	2.47946	0.0002	0.0106415	expressed protein
LOC_Os03g18130	Chr3:10116218-10124384	166.43	330.239	0.988595	2.14603	0.0008	0.0295671	asparagine synthetase, putative, expressed
LOC_Os02g36940	Chr2:22311832-22313162	36.337	71.7898	0.982342	2.61647	5e-05	0.003435	uncharacterized Cys-rich domain containing protein, putative, expressed
LOC_Os11g08380	Chr11:4415909-4418435	42.3204	83.5947	0.982057	2.58143	0.0001	0.00617936	1-aminocyclopropane-1-carboxylate oxidase, putative, expressed
LOC_Os03g04060	Chr3:1860426-1861786	19.1178	37.6558	0.97796	2.30408	0.0001	0.00617936	CHIT16 - Chitinase family protein precursor, expressed
LOC_Os07g48010	Chr7:28669497-28671387	21.1479	41.4043	0.969266	2.33717	0.0004	0.0175955	peroxidase precursor, putative, expressed
LOC_Os04g31290	Chr4:18720465-18722735	10.9723	21.4307	0.965813	2.57988	0.00075	0.0280296	helix-loop-helix DNA-binding domain containing protein, expressed
LOC_Os01g63480	Chr1:36794889-36797406	58.2966	113.774	0.964683	3.04944	5e-05	0.003435	transferase family protein, putative, expressed
LOC_Os07g33610	Chr7:20077847-20081621	9.08981	17.6762	0.95949	2.16187	5e-05	0.003435	cytochrome P450, putative, expressed
LOC_Os07g31610	Chr7:18765672-18767140	14.0099	27.1891	0.956579	2.66115	0.0006	0.0236337	peroxidase precursor, putative, expressed
LOC_Os03g12290	Chr3:6457909-6462727	219.62	425.992	0.955818	2.16797	0.00065	0.0251786	glutamine synthetase, catalytic domain containing protein, expressed
LOC_Os03g10640	Chr3:5433905-5440327	7.17523	13.8634	0.950185	2.37169	0.0002	0.0106415	calcium-transporting ATPase, plasma membrane-type, putative, expressed
LOC_Os10g34930	Chr10:18640396-18641937	37.2519	71.6935	0.944529	2.52367	0.0002	0.0106415	secretory protein, putative, expressed
LOC_Os07g48020	Chr7:28673753-28675433	68.5346	131.871	0.944218	2.50635	5e-05	0.003435	peroxidase precursor, putative, expressed
LOC_Os03g56160	Chr3:32008399-32010658	5.44138	10.4592	0.942729	1.97928	0.0007	0.0267604	lectin-like receptor kinase 7, putative, expressed
LOC_Os01g56420	Chr1:32523327-32524183	59.1801	113.691	0.941928	2.64477	5e-05	0.003435	ctr copper transporter family protein, putative, expressed
LOC_Os07g04970	Chr7:2187377-2188939	20.6479	39.6406	0.940985	2.9945	0.0009	0.0319486	transferase family protein, putative, expressed
LOC_Os11g47520	Chr11:28730144-28731323	16.7069	32.0359	0.939241	2.16673	0.0008	0.0295671	glycosyl hydrolase, putative, expressed
LOC_Os12g36910	Chr12:22628758-22633083	9.80736	18.7857	0.937697	2.2698	0.00015	0.00844265	calmodulin binding protein, putative, expressed
LOC_Os04g44670	Chr4:26438506-26440445	11.5211	21.8781	0.925215	2.44848	0.0003	0.0143594	AP2 domain containing protein, expressed
LOC_Os03g44670	Chr3:25147428-25151542	27.3341	51.8327	0.923162	2.39889	5e-05	0.003435	expressed protein
LOC_Os04g10060	Chr4:5428337-5434028	8.59744	16.2912	0.922111	1.85943	0.00095	0.0327771	ent-kaurene synthase, chloroplast precursor, putative, expressed
LOC_Os08g09060	Chr8:5260151-5261299	21.9632	41.544	0.919549	1.7497	0.00145	0.044506	Cupin domain containing protein, expressed
LOC_Os09g26960	Chr9:16387700-16390415	59.2242	111.776	0.916354	2.60234	5e-05	0.003435	cytochrome P450, putative, expressed
LOC_Os06g03580	Chr6:1383617-1386322	18.4503	34.8216	0.916338	2.10244	0.0003	0.0143594	zinc RING finger protein, putative, expressed
LOC_Os04g27670	Chr4:16349933-16354016	18.5796	34.8899	0.909088	2.14908	0.0003	0.0143594	terpene synthase family, metal binding domain containing protein, expressed
LOC_Os01g74110	Chr1:42905565-42907474	85.3829	159.914	0.905281	3.12948	5e-05	0.003435	metal cation transporter, putative, expressed
LOC_Os01g73170	Chr1:42429501-42432618	30.0656	56.3085	0.905239	2.90493	0.0003	0.0143594	peroxidase precursor, putative, expressed
LOC_Os02g36110	Chr2:21740303-21742030	10.1537	18.9965	0.903723	2.20335	0.00085	0.0308776	cytochrome P450, putative, expressed
LOC_Os01g50820	Chr1:29188849-29190965	16.6569	31.0838	0.900045	2.58932	0.00045	0.0191459	transporter, major facilitator family, putative, expressed
LOC_Os06g29730	Chr6:17066918-17068618	341.258	633.657	0.892841	2.28483	0.0002	0.0106415	RALFL28 - Rapid ALkalinization Factor RALF family protein precursor, expressed
LOC_Os05g25770	Chr5:14991578-14993800	51.1908	94.7603	0.888398	2.77939	5e-05	0.003435	WRKY45, expressed
LOC_Os02g54820	Chr2:33569262-33574120	42.0543	77.8359	0.888181	2.54818	0.00035	0.0161567	trehalose-6-phosphate synthase, putative, expressed
LOC_Os03g29240	Chr3:16628545-16632077	51.797	95.6817	0.885376	2.30999	5e-05	0.003435	PDI, putative, expressed
LOC_Os04g57870	Chr4:34457066-34463775	8.13831	15.008	0.882926	1.99633	0.0006	0.0236337	expressed protein
LOC_Os10g33440	Chr10:17606601-17613157	7.9033	14.5466	0.880155	2.35465	0.00015	0.00844265	NB-ARC domain containing protein, expressed
LOC_Os07g28850	Chr7:16893629-16900205	4.44809	8.16264	0.87585	2.00447	0.00045	0.0191459	retrotransposon protein, putative, unclassified, expressed
LOC_Os08g29570	Chr8:18128533-18133057	21.641	39.697	0.875262	2.26877	5e-05	0.003435	pleiotropic drug resistance protein 3, putative, expressed
LOC_Os07g23430	Chr7:13219679-13224915	18.8854	34.5079	0.869656	2.09942	0.00065	0.0251786	fatty acid desaturase, putative, expressed
LOC_Os06g51060	Chr6:30890710-30892066	160.272	292.846	0.869617	2.58875	0.00015	0.00844265	CHIT8 - Chitinase family protein precursor, expressed
LOC_Os01g57854	Chr1:33453432-33460087	13.3916	24.4393	0.867874	2.72369	0.00055	0.022265	pectinesterase, putative, expressed
LOC_Os07g14740	Chr7:8406684-8407732	28.1844	51.4356	0.867873	2.22173	0.00015	0.00844265	harpin-induced protein 1 domain containing protein, expressed
LOC_Os11g37950	Chr11:22502006-22503109	334.496	608.845	0.864087	2.00457	0.00075	0.0280296	WIP3 - Wound-induced protein precursor, expressed
LOC_Os03g22050	Chr3:12630704-12635182	27.3198	49.5307	0.858378	2.02217	0.00085	0.0308776	CAMK_KIN1/SNF1/Nim1_like.16 - CAMK includes calcium/calmodulin depedent protein kinases, expressed
LOC_Os07g01020	Chr7:11571-12986	158.567	286.897	0.855438	2.75395	0.0002	0.0106415	SOR/SNZ family protein, putative, expressed
LOC_Os07g35390	Chr7:21167220-21170686	16.2022	29.1915	0.849358	2.30702	0.00015	0.00844265	TKL_IRAK_DUF26-lc.17 - DUF26 kinases have homology to DUF26 containing loci, expressed
LOC_Os07g35310	Chr7:21133027-21140733	9.12404	16.3984	0.845813	2.13315	0.0007	0.0267604	TKL_IRAK_DUF26-lc.12 - DUF26 kinases have homology to DUF26 containing loci, expressed
LOC_Os10g41980	Chr10:22575211-22576531	585.176	1049.26	0.842429	1.97193	0.00115	0.0375688	RALFL26 - Rapid ALkalinization Factor RALF family protein precursor, expressed
LOC_Os04g56930	Chr4:33943990-33946520	20.3947	36.5176	0.840395	2.17137	0.0012	0.0388222	glycosyl hydrolases, putative, expressed
LOC_Os04g49194	Chr4:29331562-29338265	28.3427	50.5507	0.834752	2.21615	0.00025	0.0125581	naringenin,2-oxoglutarate 3-dioxygenase, putative, expressed
LOC_Os03g58790	Chr3:33482033-33484155	56.3709	100.422	0.833052	2.49679	0.0004	0.0175955	ATPase, putative, expressed
LOC_Os01g61044	Chr1:35320779-35327164	34.0562	60.6107	0.831657	2.54424	0.0004	0.0175955	transmembrane amino acid transporter protein, putative, expressed
LOC_Os08g40940	Chr8:25909389-25910674	46.9387	83.4065	0.82938	2.31619	0.00045	0.0191459	expressed protein
LOC_Os07g46610	Chr7:27846105-27847794	13.9255	24.7432	0.8293	2.6452	0.0011	0.0367579	cis-zeatin O-glucosyltransferase, putative, expressed
LOC_Os03g55590	Chr3:31643336-31646161	23.2082	41.1888	0.827619	2.36054	0.00025	0.0125581	MYB family transcription factor, putative, expressed
LOC_Os01g52230	Chr1:30025248-30026465	22.1615	39.2291	0.823865	2.3101	0.00125	0.0402724	phosphoethanolamine/phosphocholine phosphatase, putative, expressed
LOC_Os04g57400	Chr4:34155423-34158705	49.4937	87.5364	0.822639	2.06654	0.00025	0.0125581	methylthioribose kinase, putative, expressed
LOC_Os01g22900	Chr1:12870227-12874264	12.1804	21.3872	0.812181	2.02868	0.00065	0.0251786	neutral/alkaline invertase, putative, expressed
LOC_Os11g12000	Chr11:6668506-6681159	8.69951	15.2639	0.811121	2.01452	0.00085	0.0308776	NBS-LRR disease resistance protein, putative, expressed
LOC_Os01g64110	Chr1:37238900-37240778	11.9793	20.9837	0.808733	1.92659	0.00095	0.0327771	glycosyl hydrolase, putative, expressed
LOC_Os04g59160	Chr4:35192193-35193779	44.4372	77.4526	0.801545	2.36793	0.0004	0.0175955	peroxidase precursor, putative, expressed
LOC_Os04g06520	Chr4:3410727-3412439	25.2293	43.8337	0.796939	1.97652	0.00105	0.0354421	expressed protein
LOC_Os06g47700	Chr6:28867474-28871006	25.1147	43.5674	0.794718	2.55097	0.00025	0.0125581	serine/threonine-protein kinase BRI1-like 2 precursor, putative, expressed
LOC_Os04g49160	Chr4:29317202-29318456	35.1657	60.8619	0.79137	2.07896	0.0008	0.0295671	zinc finger, C3HC4 type domain containing protein, expressed
LOC_Os10g39140	Chr10:20886351-20892217	84.7488	146.662	0.791226	2.20057	0.0003	0.0143594	flavonol synthase/flavanone 3-hydroxylase, putative, expressed
LOC_Os12g08130	Chr12:4144534-4146619	27.0938	46.7098	0.785766	2.43184	0.00155	0.046716	amino acid transporter, putative, expressed
LOC_Os11g17014	Chr11:9423620-9432595	9.42794	16.2481	0.785255	1.9789	0.0008	0.0295671	NB-ARC domain containing protein, expressed
LOC_Os02g08440	Chr2:4542761-4544983	25.9378	44.4778	0.778029	2.36347	0.00135	0.0423835	WRKY71, expressed
LOC_Os08g02030	Chr8:655747-657391	27.069	46.3527	0.776011	2.53995	0.00085	0.0308776	transferase family protein, putative, expressed
LOC_Os11g14050	Chr11:7796546-7802609	18.1317	31.0468	0.775927	2.0448	0.0005	0.0205979	leucine-rich repeat family protein, putative, expressed
LOC_Os03g13300	Chr3:7181079-7184168	21.1475	36.2102	0.775909	2.1031	0.00135	0.0423835	glutamate decarboxylase, putative, expressed
LOC_Os02g13510	Chr2:7220337-7224509	20.0333	33.7865	0.754049	2.03382	0.0006	0.0236337	receptor-like protein kinase 5 precursor, putative, expressed
LOC_Os04g08740	Chr4:4738374-4742348	22.6755	37.8765	0.740167	1.90529	0.001	0.0341991	ethylene receptor, putative, expressed
LOC_Os01g57770	Chr1:33409652-33415577	93.9858	156.918	0.739495	2.29475	0.00105	0.0354421	OsPOP4 - Putative Prolyl Oligopeptidase homologue, expressed
LOC_Os12g15680	Chr12:8960776-8964018	72.3384	120.391	0.734892	2.14138	0.0015	0.0455618	laccase precursor protein, putative, expressed
LOC_Os11g08100	Chr11:4247298-4252006	26.1179	43.0285	0.720251	1.86322	0.00115	0.0375688	eukaryotic aspartyl protease domain containing protein, expressed
LOC_Os11g11960	Chr11:6638261-6640922	14.2271	23.115	0.700185	1.81962	0.0016	0.0479754	disease resistance protein RPM1, putative, expressed
LOC_Os05g03174	Chr5:1278890-1285604	48.3486	30.2942	-0.674434	-1.8334	0.0014	0.0433703	glycosyltransferase family 43 protein, putative, expressed
LOC_Os03g03600	Chr3:1579315-1580910	74.6052	45.8387	-0.70271	-2.07204	0.00155	0.046716	fasciclin-like arabinogalactan protein, putative, expressed
LOC_Os07g27810	Chr7:16226487-16230771	143.414	88.0679	-0.703499	-1.8535	0.00115	0.0375688	fiber protein Fb34, putative, expressed
LOC_Os03g14570	Chr3:7906634-7907906	122.675	74.825	-0.713249	-1.8854	0.00155	0.046716	expressed protein
LOC_Os01g27390	Chr1:15291668-15294415	122.506	74.6819	-0.714019	-1.85173	0.0015	0.0455618	glutathione S-transferase, putative, expressed
LOC_Os12g29330	Chr12:17391341-17392732	132.705	80.5699	-0.719915	-2.13377	0.00105	0.0354421	no apical meristem protein, putative, expressed
LOC_Os06g46799	Chr6:28414029-28425514	194.361	117.739	-0.723144	-2.14081	0.0009	0.0319486	peroxidase precursor, putative, expressed
LOC_Os01g61920	Chr1:35840514-35841322	178.425	107.991	-0.724403	-1.89332	0.00165	0.049034	Core histone H2A/H2B/H3/H4 domain containing protein, putative, expressed
LOC_Os06g11130	Chr6:5835561-5837122	124.743	75.3858	-0.726592	-2.23411	0.00165	0.049034	gibberellin receptor GID1L2, putative, expressed
LOC_Os03g25150	Chr3:14381297-14387811	115.83	69.5184	-0.736546	-2.18443	0.0016	0.0479754	transposon protein, putative, unclassified, expressed
LOC_Os11g38650	Chr11:22925986-22928036	112.289	67.293	-0.738693	-2.02021	0.0015	0.0455618	UDP-glucoronosyl/UDP-glucosyl transferase, putative, expressed
LOC_Os03g62060	Chr3:35160384-35163217	65.3588	38.9738	-0.745876	-2.0506	0.00085	0.0308776	hydrolase, putative, expressed
LOC_Os05g26840	Chr5:15574251-15576162	64.8194	38.4544	-0.753277	-2.31943	0.0007	0.0267604	permease domain containing protein, putative, expressed
LOC_Os10g38350	Chr10:20493331-20494339	55.9611	33.1025	-0.757483	-1.94314	0.00165	0.049034	glutathione S-transferase, putative, expressed
LOC_Os08g37180	Chr8:23491892-23494532	31.2865	18.4967	-0.758272	-2.0056	0.00075	0.0280296	patatin, putative, expressed
LOC_Os05g04584	Chr5:2143788-2150279	69.1474	40.7954	-0.761267	-2.39492	0.0004	0.0175955	transferase family protein, putative, expressed
LOC_Os04g28990	Chr4:17180206-17183520	122.72	72.1302	-0.766701	-2.0675	0.00075	0.0280296	dehydrogenase, putative, expressed
LOC_Os05g02310	Chr5:739645-742966	125.529	73.557	-0.771085	-2.03988	0.0005	0.0205979	soluble inorganic pyrophosphatase, putative, expressed
LOC_Os12g38140	Chr12:23420041-23420870	315.76	184.948	-0.77171	-2.35558	0.00025	0.0125581	expressed protein
LOC_Os02g45760	Chr2:27853852-27856163	21.3292	12.4882	-0.772259	-2.17947	0.0014	0.0433703	chitin-inducible gibberellin-responsive protein 2, putative, expressed
LOC_Os01g70180	Chr1:40615699-40619637	48.2268	28.1828	-0.77502	-2.20093	0.00075	0.0280296	exostosin family domain containing protein, expressed
LOC_Os10g40620	Chr10:21787625-21790246	23.2598	13.5565	-0.778861	-1.95561	0.0009	0.0319486	expressed protein
LOC_Os05g10370	Chr5:5652658-5654777	58.5201	34.0856	-0.779772	-2.02335	0.00095	0.0327771	acid phosphatase, putative, expressed
LOC_Os05g28040	Chr5:16362684-16364011	35.4624	20.6391	-0.78091	-2.2685	0.00115	0.0375688	DUF640 domain containing protein, putative, expressed
LOC_Os02g49440	Chr2:30206963-30208306	32.9414	19.168	-0.781206	-2.11619	0.00155	0.046716	dof zinc finger domain containing protein, putative, expressed
LOC_Os09g31300	Chr9:18814007-18817017	35.1491	20.4048	-0.784579	-2.1489	0.0005	0.0205979	helix-loop-helix DNA-binding domain containing protein, expressed
LOC_Os01g63210	Chr1:36639625-36640584	135.807	78.773	-0.78578	-2.19137	0.00035	0.0161567	SOUL heme-binding protein, putative, expressed
LOC_Os01g42234	Chr1:23923717-23933451	79.4393	46.0353	-0.787114	-2.16262	0.00025	0.0125581	amino acid permease family protein, putative, expressed
LOC_Os03g62200	Chr3:35238254-35241976	77.1334	44.6519	-0.788635	-2.50807	0.0005	0.0205979	ammonium transporter protein, putative, expressed
LOC_Os03g08600	Chr3:4428835-4434164	43.6127	25.2448	-0.788759	-2.15562	0.001	0.0341991	glycosyl transferase, putative, expressed
LOC_Os08g38170	Chr8:24186669-24189469	82.6066	47.6827	-0.79279	-2.047	0.00065	0.0251786	methyladenine glycosylase, putative, expressed
LOC_Os02g33550	Chr2:19954552-19955660	155.838	89.4918	-0.800219	-2.32902	0.0004	0.0175955	harpin-induced protein 1 domain containing protein, expressed
LOC_Os04g33990	Chr4:20579348-20580533	322.8	185.284	-0.800903	-2.12495	0.0005	0.0205979	harpin-induced protein 1 domain containing protein, expressed
LOC_Os04g41810	Chr4:24766246-24769318	52.8325	30.2528	-0.804357	-2.28	0.00025	0.0125581	expressed protein
LOC_Os05g51570	Chr5:29579043-29580698	46.5671	26.6309	-0.806211	-2.29877	0.0004	0.0175955	vacuolar-processing enzyme precursor, putative, expressed
LOC_Os01g64640	Chr1:37513745-37514564	139.856	79.899	-0.807695	-2.26169	0.00045	0.0191459	histone H3, putative, expressed
LOC_Os01g73980	Chr1:42855656-42857466	36.9877	21.1175	-0.808605	-2.08776	0.0004	0.0175955	xylem cysteine proteinase 2 precursor, putative, expressed
LOC_Os06g38960	Chr6:23119057-23122451	23.6443	13.4992	-0.80862	-1.96716	0.0009	0.0319486	expressed protein
LOC_Os02g45940	Chr2:27993897-27994741	94.5744	53.9926	-0.808687	-2.12404	0.0005	0.0205979	Core histone H2A/H2B/H3/H4 domain containing protein, putative, expressed
LOC_Os06g03800	Chr6:1520742-1526081	96.0838	54.8532	-0.808718	-1.96454	0.0007	0.0267604	pollen ankyrin, putative, expressed
LOC_Os01g14670	Chr1:8203764-8206969	131.242	74.7774	-0.811552	-2.34803	0.0003	0.0143594	Cupin domain containing protein, expressed
LOC_Os06g48180	Chr6:29144887-29146562	39.8775	22.717	-0.811805	-1.9249	0.00075	0.0280296	glycosyl hydrolases family 16, putative, expressed
LOC_Os01g31690	Chr1:17349310-17350816	42.1056	23.9463	-0.81421	-1.87025	0.00135	0.0423835	oxygen-evolving enhancer protein 1, chloroplast precursor, putative, expressed
LOC_Os03g11420	Chr3:5876243-5883304	25.8915	14.6825	-0.818379	-2.0901	0.00045	0.0191459	Os3bglu6 - beta-glucosidase/beta-fucosidase/beta-galactosidase, expressed
LOC_Os03g22790	Chr3:13161912-13164014	76.2833	43.2161	-0.819798	-2.76373	0.00015	0.00844265	beta-amylase, putative, expressed
LOC_Os11g37900	Chr11:22468252-22471487	63.6105	35.9557	-0.823046	-2.39	0.00055	0.022265	3-ketoacyl-CoA synthase, putative, expressed
LOC_Os01g52010	Chr1:29894026-29898467	84.7339	47.886	-0.823335	-2.01187	0.00045	0.0191459	alliin lyase precursor, putative, expressed
LOC_Os07g01370	Chr7:235902-237446	25.4783	14.3808	-0.82512	-1.99508	0.0011	0.0367579	peroxidase precursor, putative, expressed
LOC_Os12g03800	Chr12:1550312-1551247	55.8849	31.4794	-0.828049	-1.89576	0.00165	0.049034	expressed protein
LOC_Os01g59120	Chr1:34149430-34152417	20.1477	11.3475	-0.828246	-2.02394	0.00045	0.0191459	cyclin, putative, expressed
LOC_Os03g17850	Chr3:9946380-9952426	27.6529	15.5719	-0.828481	-2.07126	0.00115	0.0375688	glycosyltransferase family 43 protein, putative, expressed
LOC_Os10g36170	Chr10:19335021-19335615	523.214	294.077	-0.831209	-2.06925	0.0005	0.0205979	LTPL160 - Protease inhibitor/seed storage/LTP family protein precursor, expressed
LOC_Os02g14160	Chr2:7751283-7753744	75.9177	42.5539	-0.835145	-2.48317	0.00025	0.0125581	peroxidase precursor, putative, expressed
LOC_Os04g37500	Chr4:22330187-22332565	34.8748	19.5411	-0.83567	-2.44182	0.00015	0.00844265	glutamate decarboxylase, putative, expressed
LOC_Os03g12250	Chr3:6434789-6438530	104.423	58.5031	-0.835851	-2.53665	0.0003	0.0143594	atypical receptor-like kinase MARK, putative, expressed
LOC_Os02g43660	Chr2:26343569-26345481	297.801	166.68	-0.837268	-2.42656	5e-05	0.003435	plastocyanin-like domain containing protein, putative, expressed
LOC_Os09g36740	Chr9:21197502-21199723	12.6708	7.08772	-0.838109	-2.03777	0.00165	0.049034	tetratricopeptide repeat domain containing protein, expressed
LOC_Os07g40940	Chr7:24505165-24508963	21.3256	11.921	-0.839083	-1.92623	0.00115	0.0375688	X8 domain containing protein, expressed
LOC_Os08g08980	Chr8:5228821-5230034	99.3457	55.4339	-0.841689	-2.18586	0.00035	0.0161567	cupin domain containing protein, expressed
LOC_Os07g07790	Chr7:3910567-3911638	83.9122	46.7353	-0.844367	-2.09187	0.00085	0.0308776	LTPL75 - Protease inhibitor/seed storage/LTP family protein precursor, expressed
LOC_Os01g04950	Chr1:2292110-2298407	53.5635	29.8294	-0.844513	-2.24732	0.0003	0.0143594	peptide transporter PTR2, putative, expressed
LOC_Os06g06780	Chr6:3195570-3199007	83.0536	46.2448	-0.84475	-2.23495	0.00015	0.00844265	harpin-induced protein, putative, expressed
LOC_Os04g37550	Chr4:22347936-22349799	47.3428	26.3429	-0.845729	-2.58952	0.00035	0.0161567	aspartic proteinase nepenthesin-2 precursor, putative, expressed
LOC_Os11g25560	Chr11:14568683-14571281	13.4285	7.4714	-0.845852	-1.9818	0.00095	0.0327771	BHLH transcription factor, putative, expressed
LOC_Os05g38350	Chr5:22481302-22484545	24.0983	13.3888	-0.847904	-2.46176	0.00055	0.022265	glycerol-3-phosphate acyltransferase 8, putative, expressed
LOC_Os03g10478	Chr3:5331109-5335911	32.8322	18.238	-0.848162	-2.76525	0.0002	0.0106415	glycosyl hydrolase family 10 protein, putative, expressed
LOC_Os11g48060	Chr11:28973119-28976343	12.6746	7.03481	-0.849362	-2.01097	0.0006	0.0236337	laccase-22 precursor, putative, expressed
LOC_Os03g58110	Chr3:33083780-33085552	78.597	43.5922	-0.850403	-2.54109	5e-05	0.003435	uncharacterized protein At4g06744 precursor, putative, expressed
LOC_Os04g58760	Chr4:34950465-34951726	45.3254	25.0861	-0.853432	-2.11332	0.00135	0.0423835	membrane associated DUF588 domain containing protein, putative, expressed
LOC_Os03g19310	Chr3:10854010-10855742	34.6518	19.1317	-0.856966	-2.42854	0.0005	0.0205979	glycosyltransferase, putative, expressed
LOC_Os02g56700	Chr2:34764168-34766643	16.8392	9.26666	-0.861699	-2.07364	0.00115	0.0375688	dehydrogenase, putative, expressed
LOC_Os01g02900	Chr1:1057136-1059856	56.0497	30.8045	-0.863565	-2.47992	0.00015	0.00844265	glycosyltransferase, putative, expressed
LOC_Os06g43620	Chr6:26234931-26238270	38.6731	21.2407	-0.864498	-2.27615	0.0003	0.0143594	haemolysin-III, putative, expressed
LOC_Os04g52320	Chr4:31089150-31092857	14.7669	8.09317	-0.867593	-2.1683	0.00145	0.044506	QRT3, putative, expressed
LOC_Os07g44590	Chr7:26615488-26616879	30.7412	16.793	-0.872314	-2.31553	0.00095	0.0327771	peroxidase precursor, putative, expressed
LOC_Os08g41880	Chr8:26439583-26445474	76.7937	41.9378	-0.872736	-2.41574	5e-05	0.003435	nucleotide pyrophosphatase/phosphodiesterase, putative, expressed
LOC_Os08g38300	Chr8:24261319-24262356	88.7434	48.3652	-0.875672	-2.27354	0.0001	0.00617936	Core histone H2A/H2B/H3/H4 domain containing protein, putative, expressed
LOC_Os07g42200	Chr7:25255059-25260015	57.3632	31.2346	-0.876981	-2.57641	0.0003	0.0143594	tyrosine protein kinase domain containing protein, putative, expressed
LOC_Os02g28900	Chr2:17118766-17120699	39.7174	21.5979	-0.878878	-2.39389	0.0001	0.00617936	cytokinin-O-glucosyltransferase 2, putative, expressed
LOC_Os02g44310	Chr2:26804987-26805825	1497.34	813.88	-0.879511	-2.04754	0.00085	0.0308776	LTPL112 - Protease inhibitor/seed storage/LTP family protein precursor, expressed
LOC_Os01g45110	Chr1:25598445-25600373	52.0759	28.2972	-0.879957	-2.70047	5e-05	0.003435	anthocyanin 3-O-beta-glucosyltransferase, putative, expressed
LOC_Os03g17760	Chr3:9878024-9880930	43.0369	23.3292	-0.883438	-2.44477	0.0004	0.0175955	RNA recognition motif containing protein, putative, expressed
LOC_Os03g10440	Chr3:5317214-5323970	41.2263	22.3361	-0.884188	-2.60685	0.0005	0.0205979	glycosyl hydrolase family 10 protein, putative, expressed
LOC_Os04g50700	Chr4:30001481-30002546	49.7567	26.8896	-0.887842	-1.98362	0.0014	0.0433703	pathogenesis-related Bet v I family protein, putative, expressed
LOC_Os01g68890	Chr1:40030103-40031429	20.7013	11.1514	-0.892497	-1.81279	0.0014	0.0433703	P21-Rho-binding domain containing protein, putative, expressed
LOC_Os04g03980	Chr4:1813949-1816073	27.3668	14.7081	-0.895814	-2.4294	0.0002	0.0106415	flavin monooxygenase, putative, expressed
LOC_Os01g42294	Chr1:23975948-23982081	23.0752	12.369	-0.899608	-2.64577	0.00025	0.0125581	inactive receptor kinase At2g26730 precursor, putative, expressed
LOC_Os12g26880	Chr12:15758648-15760484	98.9933	53.0164	-0.900891	-2.46641	0.0001	0.00617936	plastocyanin-like domain containing protein, putative, expressed
LOC_Os03g20700	Chr3:11712168-11720131	5.34061	2.85515	-0.903437	-2.07574	0.00095	0.0327771	magnesium-chelatase, putative, expressed
LOC_Os11g30560	Chr11:17785137-17792672	17.0351	9.09777	-0.904925	-1.86337	0.00165	0.049034	dehydrogenase/reductase, putative, expressed
LOC_Os07g35979	Chr7:21520373-21522072	224.23	119.702	-0.905526	-2.78735	0.00015	0.00844265	expressed protein
LOC_Os06g35770	Chr6:20868422-20869558	20.3382	10.8528	-0.906122	-2.04981	0.0015	0.0455618	expressed protein
LOC_Os08g31340	Chr8:19382951-19387137	24.5425	13.0688	-0.90916	-2.22597	0.00025	0.0125581	heavy metal-associated domain containing protein, expressed
LOC_Os09g22505	Chr9:13576633-13577767	137.364	73.0672	-0.910712	-2.2339	0.0005	0.0205979	expressed protein
LOC_Os01g48130	Chr1:27556007-27560681	26.6695	14.1532	-0.91406	-2.28447	0.00025	0.0125581	no apical meristem protein, putative, expressed
LOC_Os05g02070	Chr5:605759-606871	307.083	162.323	-0.919763	-2.38862	5e-05	0.003435	expressed protein
LOC_Os05g10930	Chr5:6086092-6087029	273.414	144.5	-0.92002	-2.64674	5e-05	0.003435	OsGrx_C15 - glutaredoxin subgroup III, expressed
LOC_Os02g14910	Chr2:8323890-8325791	20.6137	10.8913	-0.920432	-2.06922	0.00085	0.0308776	bZIP transcription factor family protein, putative, expressed
LOC_Os03g21730	Chr3:12411274-12415224	5.39327	2.84868	-0.920868	-1.93342	0.0012	0.0388222	receptor-like protein kinase precursor, putative, expressed
LOC_Os08g20200	Chr8:12115582-12121357	13.702	7.19205	-0.929914	-2.03318	0.00095	0.0327771	male sterility protein, putative, expressed
LOC_Os01g31800	Chr1:17420431-17421291	34.1047	17.877	-0.931869	-1.87799	0.0013	0.0415964	Core histone H2A/H2B/H3/H4 domain containing protein, putative, expressed
LOC_Os07g44090	Chr7:26355833-26358050	12.3037	6.44751	-0.932281	-1.98327	0.0012	0.0388222	myb-related protein Hv33, putative, expressed
LOC_Os08g43270	Chr8:27357414-27359108	63.0258	33.0268	-0.932304	-2.40842	5e-05	0.003435	BAG domain-containing protein, putative, expressed
LOC_Os08g28784	Chr8:17605940-17606825	57.2469	29.9856	-0.932926	-2.05718	0.0006	0.0236337	expressed protein
LOC_Os10g33760	Chr10:17849087-17851397	26.6282	13.9143	-0.936383	-2.18464	0.00015	0.00844265	No apical meristem protein, putative, expressed
LOC_Os05g48810	Chr5:27972290-27974607	12.7313	6.63763	-0.939646	-2.10956	0.0016	0.0479754	dnaJ domain containing protein, expressed
LOC_Os03g22020	Chr3:12617987-12619618	73.3075	38.2178	-0.939717	-3.03286	5e-05	0.003435	peroxidase precursor, putative, expressed
LOC_Os10g36650	Chr10:19606870-19610882	37.265	19.4246	-0.939938	-2.40178	0.00015	0.00844265	actin, putative, expressed
LOC_Os01g40860	Chr1:23097255-23106303	95.0067	49.4768	-0.941278	-2.53246	5e-05	0.003435	aldehyde dehydrogenase, putative, expressed
LOC_Os05g28520	Chr5:16702081-16705232	12.9025	6.68265	-0.949156	-2.12611	0.0012	0.0388222	MRH1, putative, expressed
LOC_Os07g48060	Chr7:28690607-28692640	40.1446	20.7837	-0.949754	-2.41128	5e-05	0.003435	peroxidase precursor, putative, expressed
LOC_Os01g26039	Chr1:14754772-14764507	8.76595	4.53744	-0.950033	-1.98444	0.00135	0.0423835	expressed protein
LOC_Os01g15320	Chr1:8577198-8577934	68.4525	35.4281	-0.950208	-1.90231	0.0011	0.0367579	RALFL9 - Rapid ALkalinization Factor RALF family protein precursor, expressed
LOC_Os08g34280	Chr8:21506418-21513656	177.089	91.6451	-0.950348	-2.66929	5e-05	0.003435	cinnamoyl-CoA reductase, putative, expressed
LOC_Os11g31090	Chr11:18092964-18095638	158.576	82.0054	-0.951385	-2.80644	0.0001	0.00617936	transferase family protein, putative, expressed
LOC_Os01g16714	Chr1:9488824-9493964	21.5407	11.1257	-0.95317	-2.48433	0.0009	0.0319486	flavin monooxygenase, putative, expressed
LOC_Os05g43140	Chr5:25044638-25045646	28.6796	14.7547	-0.95885	-1.9066	0.00145	0.044506	expressed protein
LOC_Os08g44870	Chr8:28183815-28185866	34.7362	17.864	-0.959384	-2.45308	0.00015	0.00844265	MATE efflux family protein, putative, expressed
LOC_Os07g32630	Chr7:19462298-19464260	11.4457	5.88416	-0.959892	-2.17232	0.0015	0.0455618	UDP-glucoronosyl and UDP-glucosyl transferase domain containing protein, expressed
LOC_Os10g38580	Chr10:20589758-20590856	62.1909	31.9292	-0.961826	-2.43367	5e-05	0.003435	glutathione S-transferase, putative, expressed
LOC_Os08g38910	Chr8:24592944-24597553	21.5048	11.0237	-0.964059	-2.12636	0.00035	0.0161567	caffeoyl-CoA O-methyltransferase, putative, expressed
LOC_Os08g40720	Chr8:25769806-25771549	157.096	80.5116	-0.964376	-2.55049	0.0001	0.00617936	FAD-binding and arabino-lactone oxidase domains containing protein, putative, expressed
LOC_Os04g43560	Chr4:25773340-25776243	24.287	12.4438	-0.964752	-2.26611	0.0004	0.0175955	no apical meristem protein, putative, expressed
LOC_Os04g33260	Chr4:20117268-20122227	12.1645	6.22093	-0.967481	-2.28342	0.0012	0.0388222	expressed protein
LOC_Os12g15920	Chr12:9069017-9077117	29.5953	15.1213	-0.968784	-2.56262	0.0001	0.00617936	laccase precursor protein, putative, expressed
LOC_Os02g18410	Chr2:10714982-10716780	54.2005	27.6707	-0.969946	-2.75979	5e-05	0.003435	salt stress root protein RS1, putative, expressed
LOC_Os03g17100	Chr3:9498899-9499826	247.097	126.016	-0.971467	-2.62057	5e-05	0.003435	Core histone H2A/H2B/H3/H4 domain containing protein, putative, expressed
LOC_Os12g19381	Chr12:11262562-11278448	38.0844	19.4151	-0.972023	-1.91663	0.0006	0.0236337	ribulose bisphosphate carboxylase small chain, chloroplast precursor, putative, expressed
LOC_Os03g19720	Chr3:11093667-11094189	82.0787	41.7981	-0.973572	-2.08836	0.0008	0.0295671	EF hand family protein, putative, expressed
LOC_Os03g43650	Chr3:24400925-24402895	35.343	17.9884	-0.974361	-2.41148	5e-05	0.003435	uncharacterized protein At4g06744 precursor, putative, expressed
LOC_Os12g35670	Chr12:21691608-21695598	45.05	22.8638	-0.97846	-2.54457	0.0001	0.00617936	RALFL4 - Rapid ALkalinization Factor RALF family protein precursor, expressed
LOC_Os01g08810	Chr1:4421317-4423107	18.9933	9.6363	-0.97894	-2.46795	0.0003	0.0143594	cytochrome P450, putative, expressed
LOC_Os10g39170	Chr10:20900131-20902342	49.5459	25.1193	-0.979972	-2.7711	0.00015	0.00844265	peroxidase precursor, putative, expressed
LOC_Os04g33450	Chr4:20221229-20223082	36.7959	18.6512	-0.980277	-2.18396	0.0003	0.0143594	expressed protein
LOC_Os07g40870	Chr7:24477361-24478154	91.0735	46.1225	-0.981562	-2.42384	5e-05	0.003435	igA FC receptor precursor, putative, expressed
LOC_Os05g15630	Chr5:8846585-8848673	109.231	55.2334	-0.983773	-2.49855	5e-05	0.003435	membrane associated DUF588 domain containing protein, putative, expressed
LOC_Os05g33840	Chr5:19957138-19963120	10.782	5.43508	-0.988254	-2.36834	0.0015	0.0455618	transketolase, putative, expressed
LOC_Os03g30250	Chr3:17260195-17266546	17.2842	8.68886	-0.992217	-2.12712	0.0004	0.0175955	COBRA-like protein precursor, putative, expressed
LOC_Os04g35270	Chr4:21447895-21449455	32.9786	16.5723	-0.992756	-2.46351	5e-05	0.003435	alpha-1,4-fucosyltransferase, putative, expressed
LOC_Os10g28230	Chr10:14678068-14679443	26.8523	13.4583	-0.99655	-2.16367	0.00035	0.0161567	Core histone H2A/H2B/H3/H4 domain containing protein, putative, expressed
LOC_Os01g54620	Chr1:31422945-31428688	51.086	25.5985	-0.996871	-2.60666	5e-05	0.003435	CESA4 - cellulose synthase, expressed
LOC_Os12g02810	Chr12:991512-996183	10.0514	5.03133	-0.998391	-2.055	0.00085	0.0308776	protein kinase domain containing protein, expressed
LOC_Os11g31940	Chr11:18770069-18772676	19.2839	9.64868	-0.998994	-2.21925	0.00035	0.0161567	GDSL-like lipase/acylhydrolase, putative, expressed
LOC_Os08g37300	Chr8:23575564-23576310	197.225	98.3038	-1.00452	-2.67248	5e-05	0.003435	expressed protein
LOC_Os05g03590	Chr5:1521684-1522928	28.8114	14.354	-1.00519	-2.22537	0.00055	0.022265	expressed protein
LOC_Os03g26820	Chr3:15307614-15309815	57.4513	28.5722	-1.00773	-2.67276	5e-05	0.003435	LTPL52 - Protease inhibitor/seed storage/LTP family protein precursor, expressed
LOC_Os01g47780	Chr1:27340898-27341950	198.496	98.5801	-1.00974	-2.75424	5e-05	0.003435	fasciclin domain containing protein, expressed
LOC_Os02g01590	Chr2:343056-347196	155.679	77.304	-1.00996	-2.54934	5e-05	0.003435	glycosyl hydrolases, putative, expressed
LOC_Os11g20160	Chr11:11650113-11651887	143.42	71.1479	-1.01135	-1.9676	0.00025	0.0125581	O-methyltransferase, putative, expressed
LOC_Os02g39930	Chr2:24152111-24153073	32.7146	16.2044	-1.01355	-2.18543	0.0004	0.0175955	OsTIL-1 Temperature-induced lipocalin-1, expressed
LOC_Os03g18740	Chr3:10502014-10503455	40.7423	20.146	-1.01604	-2.65907	5e-05	0.003435	oxidoreductase, short chain dehydrogenase/reductase family, putative, expressed
LOC_Os08g15050	Chr8:9098572-9099880	27.8984	13.7904	-1.01651	-2.65698	0.0003	0.0143594	CCT/B-box zinc finger protein, putative, expressed
LOC_Os08g01140	Chr8:95764-97042	20.244	10.0058	-1.01665	-2.12124	0.0013	0.0415964	cytochrome b561, putative, expressed
LOC_Os10g39450	Chr10:21055131-21056519	31.5212	15.5702	-1.01753	-2.37895	0.00025	0.0125581	RING-H2 finger protein, putative, expressed
LOC_Os07g43070	Chr7:25804316-25807753	31.136	15.3569	-1.0197	-2.54619	5e-05	0.003435	expressed protein
LOC_Os03g17480	Chr3:9717251-9719907	97.1756	47.7397	-1.02541	-2.68302	5e-05	0.003435	IN2-1 protein, putative, expressed
LOC_Os05g02300	Chr5:738203-739079	61.8998	30.1867	-1.03602	-2.44458	5e-05	0.003435	Core histone H2A/H2B/H3/H4 domain containing protein, putative, expressed
LOC_Os01g26120	Chr1:14793092-14797228	22.0875	10.77	-1.03621	-2.21165	0.0015	0.0455618	membrane associated DUF588 domain containing protein, putative, expressed
LOC_Os02g58720	Chr2:35875160-35876997	17.4633	8.50133	-1.03856	-2.2022	0.0011	0.0367579	peroxidase precursor, putative, expressed
LOC_Os04g02510	Chr4:913865-917650	31.6604	15.4112	-1.0387	-3.18967	5e-05	0.003435	ZOS4-01 - C2H2 zinc finger protein, expressed
LOC_Os11g07830	Chr11:3994603-3995784	64.9663	31.6216	-1.03878	-2.64372	5e-05	0.003435	dirigent, putative, expressed
LOC_Os04g27060	Chr4:16001489-16005331	151.979	73.8616	-1.04097	-2.84924	5e-05	0.003435	oxidoreductase, aldo/keto reductase family protein, putative, expressed
LOC_Os10g02270	Chr10:812984-813773	51.1768	24.8096	-1.04459	-2.27468	0.00025	0.0125581	expressed protein
LOC_Os10g39740	Chr10:21231590-21233093	14.0041	6.78428	-1.04558	-2.24381	0.00045	0.0191459	glutathione S-transferase, putative, expressed
LOC_Os02g46260	Chr2:28212065-28217277	19.7397	9.51113	-1.05341	-2.43385	5e-05	0.003435	OsSCP9 - Putative Serine Carboxypeptidase homologue, expressed
LOC_Os11g05470	Chr11:2452524-2454103	29.4545	14.1681	-1.05584	-2.41342	5e-05	0.003435	RCN1 Centroradialis-like1 homogous to TFL1 gene; contains Pfam profile PF01161: Phosphatidylethanolamine-binding protein, expressed
LOC_Os10g07210	Chr10:3785714-3787398	16.1317	7.70352	-1.06631	-1.9051	0.0009	0.0319486	hsp20/alpha crystallin family protein, putative, expressed
LOC_Os08g43320	Chr8:27376014-27379035	14.8724	7.10032	-1.06668	-1.96764	0.00095	0.0327771	OsRhmbd14 - Putative Rhomboid homologue, expressed
LOC_Os03g15460	Chr3:8487522-8489384	29.1515	13.8902	-1.0695	-2.03007	0.0006	0.0236337	expressed protein
LOC_Os08g20130	Chr8:12066868-12068457	32.9693	15.7024	-1.07014	-2.33022	0.00015	0.00844265	flavonol sulfotransferase, putative, expressed
LOC_Os01g08440	Chr1:4152863-4154680	116.506	55.3331	-1.07419	-3.34034	5e-05	0.003435	UDP-glucoronosyl and UDP-glucosyl transferase domain containing protein, expressed
LOC_Os03g48810	Chr3:27812160-27815752	16.0076	7.58586	-1.07737	-2.31143	0.0003	0.0143594	nucleobase-ascorbate transporter, putative, expressed
LOC_Os03g25440	Chr3:14543749-14544785	160.489	75.9365	-1.07961	-3.49015	5e-05	0.003435	expressed protein
LOC_Os03g51150	Chr3:29272319-29274639	21.2471	10.0222	-1.08406	-2.69213	5e-05	0.003435	expressed protein
LOC_Os07g38440	Chr7:23098563-23100449	23.5552	11.1044	-1.08491	-2.78061	5e-05	0.003435	uncharacterized 50.6 kDa protein in the 5region of gyrA and gyrB, putative, expressed
LOC_Os12g10220	Chr12:5399051-5401401	223.337	105.143	-1.08688	-2.8248	5e-05	0.003435	expressed protein
LOC_Os09g13440	Chr9:7770805-7777015	25.2112	11.8655	-1.08729	-2.22732	0.0003	0.0143594	expressed protein
LOC_Os10g39030	Chr10:20801748-20806660	18.6482	8.76938	-1.08849	-2.53187	5e-05	0.003435	homeobox domain containing protein, expressed
LOC_Os03g03630	Chr3:1608020-1609055	25.6638	12.0593	-1.08959	-2.32051	0.00035	0.0161567	expressed protein
LOC_Os04g34240	Chr4:20738832-20740465	12.7742	5.99644	-1.09106	-2.12614	0.00065	0.0251786	histone H3, putative, expressed
LOC_Os07g40890	Chr7:24481251-24481950	211.056	98.8253	-1.09467	-2.77726	5e-05	0.003435	igA FC receptor precursor, putative, expressed
LOC_Os02g50000	Chr2:30554336-30556252	21.698	10.1521	-1.09578	-2.29176	0.0004	0.0175955	GDSL-like lipase/acylhydrolase, putative, expressed
LOC_Os06g16350	Chr6:9325989-9328211	58.9112	27.5607	-1.09593	-2.74584	5e-05	0.003435	peroxidase precursor, putative, expressed
LOC_Os01g63540	Chr1:36840076-36842130	16.898	7.89822	-1.09726	-2.65968	5e-05	0.003435	cytochrome P450, putative, expressed
LOC_Os01g07240	Chr1:3414658-3415986	15.1457	7.05543	-1.1021	-2.18007	0.00095	0.0327771	expressed protein
LOC_Os03g17350	Chr3:9654329-9657056	43.9068	20.417	-1.10467	-3.09598	5e-05	0.003435	white-brown complex homolog protein, putative, expressed
LOC_Os04g16450	Chr4:8948205-8950028	74.8349	34.6541	-1.11069	-2.90086	5e-05	0.003435	aquaporin protein, putative, expressed
LOC_Os08g05290	Chr8:2771087-2774524	5.80431	2.68587	-1.11173	-2.38785	0.0004	0.0175955	receptor-like protein kinase 5 precursor, putative, expressed
LOC_Os03g57990	Chr3:33028008-33029181	40.6806	18.7811	-1.11506	-2.37184	0.0003	0.0143594	LTPL74 - Protease inhibitor/seed storage/LTP family protein precursor, expressed
LOC_Os03g02780	Chr3:1080710-1081442	109.722	50.6514	-1.11517	-2.78519	5e-05	0.003435	Core histone H2A/H2B/H3/H4 domain containing protein, putative, expressed
LOC_Os06g12820	Chr6:7005871-7008652	8.20336	3.78041	-1.11767	-2.21123	0.00115	0.0375688	proteins of unknown function domain containing protein, expressed
LOC_Os01g52750	Chr1:30344078-30349015	7.81137	3.58777	-1.12249	-2.46136	0.00045	0.0191459	OsSub3 - Putative Subtilisin homologue, expressed
LOC_Os04g33520	Chr4:20280359-20281977	33.4525	15.3535	-1.12354	-3.07489	5e-05	0.003435	RCLEA6 - Root cap and Late embryogenesis related family protein precursor, expressed
LOC_Os06g12410	Chr6:6736052-6737803	27.4955	12.6105	-1.12457	-2.08923	0.00035	0.0161567	GDSL-like lipase/acylhydrolase, putative, expressed
LOC_Os04g01140	Chr4:99617-101643	41.3358	18.9566	-1.12469	-2.85155	5e-05	0.003435	cytochrome P450 93A2, putative, expressed
LOC_Os03g29480	Chr3:16804297-16805869	10.6196	4.86701	-1.12562	-2.11784	0.00125	0.0402724	nodulation-signaling pathway 1 protein, putative, expressed
LOC_Os03g03720	Chr3:1662171-1665576	11.6301	5.32706	-1.12645	-2.29694	0.0002	0.0106415	glyceraldehyde-3-phosphate dehydrogenase, putative, expressed
LOC_Os01g06580	Chr1:3097345-3098527	31.8771	14.5902	-1.12751	-2.57172	5e-05	0.003435	fasciclin domain containing protein, expressed
LOC_Os03g42630	Chr3:23734579-23736564	19.0748	8.72468	-1.1285	-2.49681	0.0002	0.0106415	No apical meristem protein, putative, expressed
LOC_Os02g06380	Chr2:3187940-3190190	23.7801	10.8707	-1.12931	-2.68624	0.00015	0.00844265	plant-specific domain TIGR01627 family protein, expressed
LOC_Os03g64230	Chr3:36291997-36295097	7.69569	3.51374	-1.13104	-2.22485	0.0003	0.0143594	expressed protein
LOC_Os01g41240	Chr1:23343305-23345461	38.9205	17.7015	-1.13665	-2.9023	5e-05	0.003435	hydrolase, alpha/beta fold family domain containing protein, expressed
LOC_Os04g40730	Chr4:24175618-24178976	49.2095	22.3364	-1.13954	-2.68304	5e-05	0.003435	oxidoreductase, short chain dehydrogenase/reductase family, putative, expressed
LOC_Os02g04430	Chr2:1949824-1953397	6.87436	3.11448	-1.14223	-2.16577	0.00065	0.0251786	STRUBBELIG-RECEPTOR FAMILY 1 precursor, putative, expressed
LOC_Os11g41150	Chr11:24651942-24653182	108.712	49.2486	-1.14236	-2.67477	5e-05	0.003435	nitrilase-associated protein, putative, expressed
LOC_Os08g44270	Chr8:27875141-27876599	179.172	81.0937	-1.14369	-3.68695	5e-05	0.003435	vignain precursor, putative, expressed
LOC_Os07g04930	Chr7:2176568-2177640	55.5228	25.125	-1.14396	-2.69043	5e-05	0.003435	retrotransposon protein, putative, unclassified, expressed
LOC_Os05g48850	Chr5:28003164-28005001	10.8963	4.91445	-1.14874	-2.3148	0.0002	0.0106415	no apical meristem protein, putative, expressed
LOC_Os04g31410	Chr4:18786419-18787210	20.3352	9.13861	-1.15393	-1.96459	0.0014	0.0433703	RALFL37 - Rapid ALkalinization Factor RALF family protein precursor, expressed
LOC_Os07g41320	Chr7:24755449-24758225	11.143	5.00099	-1.15585	-2.32059	0.00025	0.0125581	COBRA-like protein precursor, putative, expressed
LOC_Os09g33490	Chr9:19749084-19750944	55.0718	24.6836	-1.15776	-2.80465	5e-05	0.003435	no apical meristem protein, putative, expressed
LOC_Os07g44180	Chr7:26403673-26404729	50.223	22.4712	-1.16027	-2.61362	5e-05	0.003435	OsRCI2-10 - Hydrophobic protein LTI6A, expressed
LOC_Os06g12230	Chr6:6570777-6572727	8.5132	3.80872	-1.1604	-2.35634	0.00075	0.0280296	TCP-domain protein, putative, expressed
LOC_Os05g48630	Chr5:27878555-27879619	29.8127	13.2379	-1.17125	-2.19613	0.0003	0.0143594	expressed protein
LOC_Os11g17970	Chr11:10096105-10102801	9.46918	4.20349	-1.17165	-2.35035	5e-05	0.003435	POT family protein, expressed
LOC_Os10g03390	Chr10:1444001-1445321	16.6738	7.40127	-1.17174	-2.33135	0.00035	0.0161567	transferase family protein, putative, expressed
LOC_Os10g18340	Chr10:9315455-9316347	170.445	75.6167	-1.17253	-2.80366	5e-05	0.003435	expressed protein
LOC_Os07g40860	Chr7:24472434-24473579	74.7562	33.1459	-1.17336	-3.17613	5e-05	0.003435	retrotransposon protein, putative, unclassified, expressed
LOC_Os06g48680	Chr6:29446622-29447535	36.3587	16.1054	-1.17475	-2.6781	0.00015	0.00844265	expressed protein
LOC_Os09g25490	Chr9:15281267-15285910	51.162	22.6599	-1.17493	-3.02265	5e-05	0.003435	CESA9 - cellulose synthase, expressed
LOC_Os09g39410	Chr9:22660724-22665418	17.6591	7.81462	-1.17617	-2.49344	5e-05	0.003435	male sterility protein, putative, expressed
LOC_Os10g40430	Chr10:21658069-21658866	100.744	44.5357	-1.17766	-3.10637	5e-05	0.003435	LTPL139 - Protease inhibitor/seed storage/LTP family protein precursor, expressed
LOC_Os06g39390	Chr6:23379155-23381415	28.6037	12.6264	-1.17975	-3.09712	5e-05	0.003435	transferase family protein, putative, expressed
LOC_Os06g11730	Chr6:6208292-6214438	6.14596	2.71071	-1.18097	-2.09929	0.00135	0.0423835	RNA recognition motif containing protein, putative, expressed
LOC_Os03g15340	Chr3:8396568-8397445	119.731	52.6936	-1.1841	-3.13347	5e-05	0.003435	plastocyanin-like domain containing protein, putative, expressed
LOC_Os09g31430	Chr9:18905323-18908427	32.9736	14.4816	-1.18709	-2.76572	5e-05	0.003435	Os9bglu30 - beta-glucosidase, similar to Os4bglu12 exoglucanase, expressed
LOC_Os03g14170	Chr3:7686703-7688842	36.4	15.9683	-1.18873	-3.06274	5e-05	0.003435	3-ketoacyl-CoA synthase, putative, expressed
LOC_Os08g33820	Chr8:21171213-21172680	31.6075	13.8033	-1.19526	-2.60314	5e-05	0.003435	chlorophyll A-B binding protein, putative, expressed
LOC_Os01g74300	Chr1:43046954-43047961	379.979	165.813	-1.19636	-3.08752	5e-05	0.003435	metallothionein, putative, expressed
LOC_Os10g07010	Chr10:3658529-3661569	21.7979	9.50556	-1.19735	-3.75356	5e-05	0.003435	3-ketoacyl-CoA synthase, putative, expressed
LOC_Os11g13890	Chr11:7659681-7662281	38.6163	16.8379	-1.1975	-2.88153	5e-05	0.003435	chlorophyll A-B binding protein, putative, expressed
LOC_Os03g29920	Chr3:17046918-17049240	34.8936	15.114	-1.20708	-3.01648	5e-05	0.003435	proline-rich protein, putative, expressed
LOC_Os09g25570	Chr9:15344636-15347123	6.13885	2.65269	-1.21052	-1.92818	0.00135	0.0423835	aspartic proteinase, putative, expressed
LOC_Os01g09880	Chr1:5131470-5132918	60.8365	26.2435	-1.21298	-3.07097	5e-05	0.003435	harpin-induced protein 1 domain containing protein, expressed
LOC_Os04g25380	Chr4:14692551-14694230	6.89522	2.96765	-1.21628	-1.85582	0.00135	0.0423835	cytokinin-O-glucosyltransferase 2, putative, expressed
LOC_Os07g40850	Chr7:24470103-24471115	86.6335	37.2798	-1.21653	-3.19721	5e-05	0.003435	retrotransposon protein, putative, unclassified, expressed
LOC_Os07g44370	Chr7:26516295-26517347	10.3152	4.42411	-1.22132	-1.91495	0.00165	0.049034	dirigent, putative, expressed
LOC_Os02g10520	Chr2:5529941-5536941	35.3118	15.1174	-1.22394	-3.49616	5e-05	0.003435	OsSub12 - Putative Subtilisin homologue, expressed
LOC_Os10g01920	Chr10:583023-584677	8.27217	3.53373	-1.22707	-1.89577	0.00035	0.0161567	transferase family protein, putative, expressed
LOC_Os02g52150	Chr2:31920853-31922712	11.8987	5.0818	-1.22739	-2.50755	0.0001	0.00617936	heat shock 22 kDa protein, mitochondrial precursor, putative, expressed
LOC_Os05g13900	Chr5:7721627-7723149	27.3094	11.6531	-1.22868	-2.99527	5e-05	0.003435	retrotransposon protein, putative, unclassified, expressed
LOC_Os06g14630	Chr6:8236901-8238699	17.3984	7.41593	-1.23025	-2.4492	0.0001	0.00617936	GDSL-like lipase/acylhydrolase, putative, expressed
LOC_Os01g22640	Chr1:12734097-12738112	16.7176	7.07646	-1.24027	-2.50813	0.00015	0.00844265	GDSL-like lipase/acylhydrolase, putative, expressed
LOC_Os02g10390	Chr2:5468366-5470496	14.5512	6.15399	-1.24154	-2.21852	0.0003	0.0143594	chlorophyll A-B binding protein, putative, expressed
LOC_Os01g14410	Chr1:8061857-8062908	37.6945	15.934	-1.24225	-2.90281	0.0002	0.0106415	early light-induced protein, chloroplast precursor, putative, expressed
LOC_Os10g40520	Chr10:21693775-21694502	202.07	85.1827	-1.24622	-3.31607	5e-05	0.003435	LTPL145 - Protease inhibitor/seed storage/LTP family protein precursor, expressed
LOC_Os05g48270	Chr5:27666325-27669442	45.0361	18.9761	-1.2469	-2.9713	5e-05	0.003435	auxin-responsive protein, putative, expressed
LOC_Os10g40510	Chr10:21690273-21691088	186.165	78.3862	-1.24791	-3.40738	5e-05	0.003435	LTPL144 - Protease inhibitor/seed storage/LTP family protein precursor, expressed
LOC_Os07g04840	Chr7:2137118-2138229	17.1294	7.20971	-1.24846	-2.05248	0.0011	0.0367579	PsbP, putative, expressed
LOC_Os01g22680	Chr1:12751898-12753162	24.2124	10.1818	-1.24975	-2.47591	5e-05	0.003435	fruit bromelain precursor, putative, expressed
LOC_Os03g43580	Chr3:24347497-24349006	15.5365	6.51373	-1.2541	-2.87635	0.0002	0.0106415	IQ calmodulin-binding motif family protein, putative, expressed
LOC_Os07g44160	Chr7:26394116-26396857	6.47334	2.71179	-1.25527	-2.09736	0.00075	0.0280296	retrotransposon protein, putative, unclassified, expressed
LOC_Os04g33830	Chr4:20495974-20497051	27.6897	11.5818	-1.2575	-2.40467	0.00045	0.0191459	membrane protein, putative, expressed
LOC_Os03g59030	Chr3:33599054-33600843	17.8047	7.42244	-1.26229	-2.44139	0.0001	0.00617936	UDP-rhamnose rhamnosyltransferase, putative, expressed
LOC_Os04g47250	Chr4:28061309-28063652	8.20731	3.41611	-1.26455	-2.74067	0.0004	0.0175955	cytochrome P450, putative, expressed
LOC_Os01g53790	Chr1:30918103-30921341	5.9405	2.4667	-1.268	-2.01794	0.00135	0.0423835	stress-induced protein, putative, expressed
LOC_Os10g33170	Chr10:17374443-17379041	11.4194	4.74013	-1.26849	-2.45702	5e-05	0.003435	POT domain containing peptide transporter, putative, expressed
LOC_Os07g39360	Chr7:23584667-23586462	11.8618	4.90952	-1.27266	-2.59897	0.00035	0.0161567	transporter family protein, putative, expressed
LOC_Os01g17170	Chr1:9874325-9876951	11.6111	4.77924	-1.28065	-2.65478	5e-05	0.003435	magnesium-protoporphyrin IX monomethyl ester cyclase,chloroplast precursor, putative, expressed
LOC_Os10g37400	Chr10:20022550-20023144	93.1815	38.3488	-1.28086	-2.33524	5e-05	0.003435	DUF538 domain containing protein, putative, expressed
LOC_Os06g17450	Chr6:10126747-10127412	25.7483	10.5621	-1.28558	-2.0746	0.00135	0.0423835	expressed protein
LOC_Os12g02530	Chr12:861130-863523	6.98295	2.86413	-1.28574	-2.47881	0.00135	0.0423835	BTBN22 - Bric-a-Brac, Tramtrack, Broad Complex BTB domain with non-phototropic hypocotyl 3 NPH3 and coiled-coil domains, expressed
LOC_Os03g60300	Chr3:34289857-34292782	6.13714	2.51594	-1.28647	-2.00397	0.001	0.0341991	expressed protein
LOC_Os02g19640	Chr2:11478229-11484092	5.42764	2.22268	-1.28802	-1.94786	0.00075	0.0280296	IQ calmodulin-binding motif family protein, putative, expressed
LOC_Os01g57030	Chr1:32945016-32945552	40.0796	16.3813	-1.29082	-2.0229	0.0011	0.0367579	expressed protein
LOC_Os05g31730	Chr5:18475522-18479480	30.2031	12.3293	-1.2926	-3.43727	0.0001	0.00617936	transporter, monovalent cation:proton antiporter-2 family, putative, expressed
LOC_Os10g32980	Chr10:17261951-17266613	63.3777	25.5973	-1.30798	-3.44694	5e-05	0.003435	CESA7 - cellulose synthase, expressed
LOC_Os12g02370	Chr12:766433-768572	13.8446	5.59074	-1.30821	-2.38786	0.00025	0.0125581	chalcone--flavonone isomerase, putative, expressed
LOC_Os01g61940	Chr1:35861146-35863908	21.308	8.52585	-1.32148	-3.72809	5e-05	0.003435	white-brown complex homolog protein, putative, expressed
LOC_Os07g37210	Chr7:22293734-22295309	13.0539	5.1836	-1.33245	-2.58444	5e-05	0.003435	MYB family transcription factor, putative, expressed
LOC_Os01g64960	Chr1:37696777-37699752	24.2984	9.63252	-1.33488	-3.01552	5e-05	0.003435	chlorophyll A-B binding protein, putative, expressed
LOC_Os08g44750	Chr8:28118731-28121590	81.2632	32.1113	-1.33952	-3.45706	5e-05	0.003435	auxin-induced protein 5NG4, putative, expressed
LOC_Os06g04090	Chr6:1699370-1702859	9.77916	3.85469	-1.3431	-2.59637	5e-05	0.003435	no apical meristem protein, putative, expressed
LOC_Os10g38860	Chr10:20692549-20696256	5.3182	2.09406	-1.34464	-2.23175	0.00055	0.022265	hydrolase, alpha/beta fold family domain containing protein, expressed
LOC_Os02g36830	Chr2:22215056-22217951	5.85194	2.29323	-1.35154	-1.96202	0.0013	0.0415964	cytokinin-O-glucosyltransferase 2, putative, expressed
LOC_Os10g35040	Chr10:18697592-18700089	8.38494	3.2687	-1.35909	-2.64376	0.0002	0.0106415	receptor kinase like protein, putative, expressed
LOC_Os05g11320	Chr5:6393879-6396096	64.3046	25.0125	-1.36227	-2.59678	5e-05	0.003435	metallothionein-like protein 3B, putative, expressed
LOC_Os03g02040	Chr3:646946-649469	70.2366	27.1808	-1.36963	-3.30053	5e-05	0.003435	remorin, putative, expressed
LOC_Os01g12940	Chr1:7185482-7188038	13.7642	5.31534	-1.37269	-1.96252	0.00075	0.0280296	phosphorylase domain containing protein, putative, expressed
LOC_Os02g15120	Chr2:8422788-8423854	19.563	7.53461	-1.37652	-2.57553	0.00015	0.00844265	RING-H2 finger protein, putative, expressed
LOC_Os05g04500	Chr5:2080594-2082760	69.217	26.5278	-1.38362	-3.46481	5e-05	0.003435	peroxidase precursor, putative, expressed
LOC_Os08g44680	Chr8:28083292-28084298	33.1537	12.699	-1.38446	-2.85203	5e-05	0.003435	photosystem I reaction center subunit II, chloroplast precursor, putative, expressed
LOC_Os05g13940	Chr5:7746395-7748295	66.5781	25.4817	-1.38559	-3.60938	5e-05	0.003435	retrotransposon protein, putative, unclassified, expressed
LOC_Os12g26510	Chr12:15498808-15499785	11.9469	4.57248	-1.38559	-2.39785	0.0014	0.0433703	expressed protein
LOC_Os03g12030	Chr3:6302789-6304928	30.1181	11.4719	-1.39252	-3.39699	5e-05	0.003435	3-ketoacyl-CoA synthase, putative, expressed
LOC_Os01g67090	Chr1:38946699-38950827	32.9233	12.5265	-1.39412	-3.60968	5e-05	0.003435	IQ calmodulin-binding motif domain containing protein, expressed
LOC_Os12g19470	Chr12:11320266-11322547	8.40906	3.19727	-1.3951	-2.47409	0.0002	0.0106415	ribulose bisphosphate carboxylase small chain, chloroplast precursor, putative, expressed
LOC_Os09g20220	Chr9:12120285-12121335	78.9786	29.9943	-1.39678	-3.99554	5e-05	0.003435	glutathione S-transferase, putative, expressed
LOC_Os01g02010	Chr1:537709-544510	44.9513	17.0682	-1.39705	-2.81275	5e-05	0.003435	expressed protein
LOC_Os07g37550	Chr7:22487420-22488766	30.6073	11.5574	-1.40505	-2.801	5e-05	0.003435	chlorophyll A-B binding protein, putative, expressed
LOC_Os05g38390	Chr5:22501353-22503160	8.73388	3.26443	-1.41979	-2.53006	0.0004	0.0175955	laccase precursor protein, putative, expressed
LOC_Os09g26350	Chr9:15916004-15917624	12.8428	4.79944	-1.42001	-2.29135	5e-05	0.003435	expressed protein
LOC_Os06g18670	Chr6:10588144-10589939	6.182	2.30534	-1.4231	-1.99973	0.00045	0.0191459	anthocyanidin 3-O-glucosyltransferase, putative, expressed
LOC_Os07g47210	Chr7:28222554-28224898	31.8797	11.7906	-1.435	-3.38939	5e-05	0.003435	GDSL-like lipase/acylhydrolase, putative, expressed
LOC_Os03g11650	Chr3:6079157-6084525	12.0585	4.45892	-1.43528	-3.13709	5e-05	0.003435	ATMAP70 protein, putative, expressed
LOC_Os06g10530	Chr6:5431525-5432214	20.3597	7.51937	-1.43703	-2.00142	0.0009	0.0319486	expressed protein
LOC_Os07g38960	Chr7:23357682-23359694	17.0419	6.29313	-1.43723	-2.65537	5e-05	0.003435	chlorophyll A-B binding protein, putative, expressed
LOC_Os03g60340	Chr3:34311080-34314802	51.1838	18.8691	-1.43967	-3.69923	5e-05	0.003435	leaf senescence related protein, putative, expressed
LOC_Os01g50750	Chr1:29152618-29154853	8.12166	2.98555	-1.44378	-2.33952	0.00035	0.0161567	zinc finger, C3HC4 type domain containing protein, expressed
LOC_Os07g06470	Chr7:3127702-3130757	17.9126	6.5655	-1.448	-2.9986	5e-05	0.003435	nuclear transcription factor Y subunit, putative, expressed
LOC_Os03g57970	Chr3:33022995-33024100	110.469	40.4035	-1.45109	-3.41692	5e-05	0.003435	LTPL73 - Protease inhibitor/seed storage/LTP family protein precursor, expressed
LOC_Os01g50610	Chr1:29050750-29053594	7.17409	2.61414	-1.45646	-2.38205	5e-05	0.003435	SAM dependent carboxyl methyltransferase, putative, expressed
LOC_Os10g37190	Chr10:19899082-19900928	28.3467	10.2916	-1.46171	-3.27341	5e-05	0.003435	protein kinase domain containing protein, expressed
LOC_Os07g40910	Chr7:24487816-24488449	85.6517	31.0048	-1.46599	-3.07447	5e-05	0.003435	expressed protein
LOC_Os06g11310	Chr6:5930398-5931984	92.0524	33.2587	-1.46872	-3.93919	5e-05	0.003435	plastocyanin-like domain containing protein, putative, expressed
LOC_Os11g09020	Chr11:4799113-4801313	6.12158	2.19773	-1.47789	-2.52802	0.0014	0.0433703	amino acid transporter, putative, expressed
LOC_Os08g10020	Chr8:5806457-5808458	31.1482	11.1715	-1.47933	-2.57359	0.0001	0.00617936	photosystem II 10 kDa polypeptide, chloroplast precursor, putative, expressed
LOC_Os04g43290	Chr4:25608129-25611089	7.43834	2.65786	-1.48472	-2.40857	0.00035	0.0161567	ARPC2B, putative, expressed
LOC_Os06g12320	Chr6:6678244-6680864	10.4945	3.74215	-1.4877	-2.56942	0.0001	0.00617936	transmembrane amino acid transporter protein, putative, expressed
LOC_Os01g43280	Chr1:24739091-24741088	13.6831	4.8787	-1.48783	-2.85861	5e-05	0.003435	hydroquinone glucosyltransferase, putative, expressed
LOC_Os12g26690	Chr12:15639468-15640444	18.0635	6.4296	-1.49028	-2.47377	0.00015	0.00844265	expressed protein
LOC_Os08g43654	Chr8:27592834-27598700	10.5303	3.74543	-1.49135	-2.44555	0.0001	0.00617936	MATE efflux family protein, putative, expressed
LOC_Os06g40640	Chr6:24227135-24229290	7.26917	2.58035	-1.49422	-2.26859	0.0005	0.0205979	fructose-bisphospate aldolase isozyme, putative, expressed
LOC_Os08g10010	Chr8:5787481-5789140	18.3347	6.49716	-1.4967	-3.2368	5e-05	0.003435	acyl-desaturase, chloroplast precursor, putative, expressed
LOC_Os02g41904	Chr2:25190483-25191221	32.7432	11.5888	-1.49847	-2.36713	0.0002	0.0106415	DEF7 - Defensin and Defensin-like DEFL family, expressed
LOC_Os07g07860	Chr7:3947967-3949371	16.8228	5.94412	-1.50088	-2.1172	0.0009	0.0319486	LTPL76 - Protease inhibitor/seed storage/LTP family protein precursor, expressed
LOC_Os07g07920	Chr7:3976185-3977717	33.8973	11.9516	-1.50396	-2.97256	5e-05	0.003435	LTPL100 - Protease inhibitor/seed storage/LTP family protein precursor, expressed
LOC_Os06g09270	Chr6:4653456-4655652	15.911	5.571	-1.51402	-2.74442	5e-05	0.003435	hypro1, putative, expressed
LOC_Os11g03290	Chr11:1222799-1226701	49.2192	17.1193	-1.5236	-3.48059	5e-05	0.003435	nucleoside-triphosphatase, putative, expressed
LOC_Os07g37350	Chr7:22370219-22372673	4.89224	1.69917	-1.52566	-2.47627	0.00025	0.0125581	armadillo/beta-catenin repeat family protein, putative, expressed
LOC_Os11g15180	Chr11:8561785-8564017	6.19675	2.15194	-1.52587	-1.93305	0.0016	0.0479754	SAM dependent carboxyl methyltransferase, putative, expressed
LOC_Os03g46150	Chr3:26096041-26097011	23.7005	8.21907	-1.52787	-2.71611	5e-05	0.003435	LTPL72 - Protease inhibitor/seed storage/LTP family protein precursor, expressed
LOC_Os01g61160	Chr1:35402794-35405309	50.7857	17.5013	-1.53696	-4.15469	5e-05	0.003435	laccase precursor protein, putative, expressed
LOC_Os12g43510	Chr12:26985398-26986298	70.4851	23.9537	-1.55707	-3.4253	5e-05	0.003435	expressed protein
LOC_Os09g28600	Chr9:17399883-17401188	15.4465	5.23388	-1.56133	-2.79887	5e-05	0.003435	expressed protein
LOC_Os11g20090	Chr11:11591502-11596168	78.6475	26.6087	-1.5635	-3.05187	5e-05	0.003435	O-methyltransferase, putative, expressed
LOC_Os08g02630	Chr8:1089734-1091023	9.22263	3.11126	-1.56768	-2.13934	0.0005	0.0205979	photosystem II core complex proteins psbY, chloroplast precursor, putative, expressed
LOC_Os04g38220	Chr4:22744183-22748089	15.6257	5.26167	-1.57033	-2.98225	5e-05	0.003435	transporter family protein, putative, expressed
LOC_Os01g41730	Chr1:23624288-23627032	6.2449	2.09964	-1.57253	-2.1715	0.00095	0.0327771	serine/threonine-protein kinase, putative, expressed
LOC_Os05g43460	Chr5:25266204-25267217	9.72385	3.22916	-1.59037	-1.81	0.00115	0.0375688	DUF567 domain containing protein, putative, expressed
LOC_Os05g12240	Chr5:7004067-7005454	9.09039	3.01585	-1.59178	-2.23597	0.00075	0.0280296	chalcone synthase, putative, expressed
LOC_Os04g46140	Chr4:27336575-27337911	10.3796	3.43361	-1.59596	-2.54172	0.0001	0.00617936	transferase family protein, putative, expressed
LOC_Os08g15060	Chr8:9101237-9105746	2.43028	0.803418	-1.5969	-2.15994	0.00145	0.044506	ATP binding protein, putative, expressed
LOC_Os01g01650	Chr1:322555-323948	7.60532	2.50795	-1.6005	-2.51556	0.00025	0.0125581	isoflavone reductase homolog IRL, putative, expressed
LOC_Os07g08160	Chr7:4145911-4146866	38.0321	12.3526	-1.6224	-3.97789	0.0001	0.00617936	early light-induced protein, chloroplast precursor, putative, expressed
LOC_Os06g28670	Chr6:16329394-16331464	13.7109	4.4473	-1.62433	-3.30893	5e-05	0.003435	polygalacturonase, putative, expressed
LOC_Os07g04940	Chr7:2179671-2181138	40.3678	13.0848	-1.62531	-2.85266	5e-05	0.003435	uncharacterized PE-PGRS family protein PE_PGRS54 precursor, putative, expressed
LOC_Os10g31670	Chr10:16599487-16600321	25.2416	8.1638	-1.62849	-2.68015	5e-05	0.003435	retrotransposon protein, putative, unclassified, expressed
LOC_Os08g24790	Chr8:15008762-15009754	90.1591	29.0948	-1.63171	-3.51365	5e-05	0.003435	AIR12, putative, expressed
LOC_Os06g21590	Chr6:12452654-12454197	34.1047	10.9882	-1.63402	-3.17494	5e-05	0.003435	chlorophyll A-B binding protein, putative, expressed
LOC_Os03g57980	Chr3:33025901-33027430	40.9419	13.1619	-1.63721	-2.80037	5e-05	0.003435	LTPL99 - Protease inhibitor/seed storage/LTP family protein precursor, expressed
LOC_Os05g28830	Chr5:16896979-16899135	3.907	1.25558	-1.63771	-2.35573	0.00095	0.0327771	PMR5, putative, expressed
LOC_Os10g08319	Chr10:4497745-4503667	17.6535	5.66268	-1.64039	-3.13174	5e-05	0.003435	cytochrome P450, putative, expressed
LOC_Os09g17740	Chr9:10845677-10847156	49.2195	15.7567	-1.64326	-4.11601	5e-05	0.003435	chlorophyll A-B binding protein, putative, expressed
LOC_Os03g28160	Chr3:16209131-16210085	39.0069	12.4842	-1.64362	-3.68607	5e-05	0.003435	jacalin-like lectin domain containing protein, expressed
LOC_Os01g11550	Chr1:6221635-6224329	5.06828	1.61498	-1.64998	-2.80408	5e-05	0.003435	TCP family transcription factor, putative, expressed
LOC_Os12g08770	Chr12:4506722-4507879	23.029	7.31006	-1.6555	-2.5189	5e-05	0.003435	photosystem I reaction center subunit N, chloroplast precursor, putative, expressed
LOC_Os06g01210	Chr6:149383-150246	43.2335	13.6755	-1.66056	-3.08849	5e-05	0.003435	plastocyanin, chloroplast precursor, putative, expressed
LOC_Os01g42900	Chr1:24408468-24410460	8.05989	2.54767	-1.66158	-2.99129	0.00015	0.00844265	ABC-2 type transporter domain containing protein, expressed
LOC_Os03g20380	Chr3:11526271-11531983	3.44325	1.08774	-1.66243	-2.25047	0.00065	0.0251786	CAMK_KIN1/SNF1/Nim1_like.2 - CAMK includes calcium/calmodulin depedent protein kinases, expressed
LOC_Os10g07040	Chr10:3696796-3698774	9.53484	3.00373	-1.66645	-2.40022	5e-05	0.003435	chalcone synthase, putative, expressed
LOC_Os10g18370	Chr10:9337891-9339220	6.7508	2.11119	-1.677	-2.40219	0.00045	0.0191459	transcriptional regulator, putative, expressed
LOC_Os05g35410	Chr5:21039410-21043354	1.90676	0.590542	-1.69101	-2.06814	0.00145	0.044506	potassium channel AKT2/3, putative, expressed
LOC_Os09g09650	Chr9:5197974-5201335	4.45989	1.38047	-1.69185	-2.36248	0.00025	0.0125581	retrotransposon protein, putative, Ty3-gypsy subclass, expressed
LOC_Os03g07600	Chr3:3866509-3871355	3.46464	1.06864	-1.69693	-2.10337	0.00115	0.0375688	calcium-binding protein, putative, expressed
LOC_Os06g15400	Chr6:8751273-8752628	12.3899	3.81034	-1.70118	-2.6185	0.00015	0.00844265	expressed protein
LOC_Os02g44490	Chr2:26924716-26927173	3.54441	1.08111	-1.71303	-2.31782	0.00045	0.0191459	anthranilate phosphoribosyltransferase, putative, expressed
LOC_Os12g38640	Chr12:23735745-23736790	15.8054	4.7981	-1.71988	-2.21544	5e-05	0.003435	expressed protein
LOC_Os03g01320	Chr3:219976-221070	17.3048	5.21947	-1.7292	-3.14754	5e-05	0.003435	LTPL116 - Protease inhibitor/seed storage/LTP family protein precursor, expressed
LOC_Os02g51280	Chr2:31396706-31399105	3.46432	1.04233	-1.73276	-2.35961	0.00025	0.0125581	TCP-domain protein, putative, expressed
LOC_Os01g41710	Chr1:23607347-23608583	75.393	22.6703	-1.73362	-3.07494	5e-05	0.003435	chlorophyll A-B binding protein, putative, expressed
LOC_Os04g38410	Chr4:22835895-22837594	25.0483	7.48604	-1.74244	-3.39751	5e-05	0.003435	chlorophyll A-B binding protein, putative, expressed
LOC_Os05g12630	Chr5:7249977-7251397	149.139	44.2471	-1.753	-4.90501	5e-05	0.003435	expressed protein
LOC_Os10g31540	Chr10:16518759-16519658	19.3225	5.72852	-1.75405	-2.80991	5e-05	0.003435	glycine-rich cell wall structural protein 2 precursor, putative, expressed
LOC_Os01g62490	Chr1:36177288-36180127	21.4657	6.34731	-1.75782	-4.0739	5e-05	0.003435	laccase precursor protein, putative, expressed
LOC_Os01g24600	Chr1:13859261-13860625	7.13314	2.08333	-1.77565	-2.59832	0.0014	0.0433703	fruit bromelain precursor, putative, expressed
LOC_Os10g05780	Chr10:2912753-2914713	6.72919	1.9333	-1.79936	-2.9035	5e-05	0.003435	POT domain containing peptide transporter, putative, expressed
LOC_Os02g09610	Chr2:4942761-4944255	23.0102	6.58586	-1.80483	-3.94367	5e-05	0.003435	GDSL-like lipase/acylhydrolase, putative, expressed
LOC_Os05g12640	Chr5:7255508-7257332	21.4256	6.05015	-1.82429	-2.74238	5e-05	0.003435	BURP domain containing protein, expressed
LOC_Os07g48770	Chr7:29195070-29197465	6.36234	1.77384	-1.84268	-2.43209	0.00055	0.022265	serine hydrolase domain containing protein, expressed
LOC_Os08g28790	Chr8:17613570-17614373	16.537	4.55061	-1.86157	-2.6131	0.0002	0.0106415	dirigent, putative, expressed
LOC_Os03g57200	Chr3:32619181-32620289	200.437	55.0885	-1.86332	-4.66972	5e-05	0.003435	glutathione S-transferase, putative, expressed
LOC_Os03g44170	Chr3:24825375-24826577	17.3591	4.74379	-1.87158	-3.11927	5e-05	0.003435	glutathione S-transferase, putative, expressed
LOC_Os11g32650	Chr11:19277556-19281016	6.5476	1.75083	-1.90293	-2.92069	5e-05	0.003435	chalcone synthase, putative, expressed
LOC_Os03g12260	Chr3:6443452-6445473	2.70226	0.709592	-1.92911	-2.40975	0.00115	0.0375688	cytochrome P450 protein, putative, expressed
LOC_Os07g37240	Chr7:22316267-22317936	23.2445	6.0937	-1.9315	-3.60785	5e-05	0.003435	chlorophyll A-B binding protein, putative, expressed
LOC_Os01g11730	Chr1:6340835-6344345	82.971	21.7467	-1.93181	-4.31309	5e-05	0.003435	GDSL-like lipase/acylhydrolase, putative, expressed
LOC_Os05g07060	Chr5:3715761-3716891	10.2492	2.68585	-1.93206	-2.94678	0.0002	0.0106415	fasciclin domain containing protein, expressed
LOC_Os04g51980	Chr4:30860606-30863364	28.6177	7.49532	-1.93284	-3.31487	5e-05	0.003435	transferase family domain containing protein, expressed
LOC_Os02g34640	Chr2:20776246-20777086	13.3522	3.46461	-1.94631	-2.4827	0.00045	0.0191459	expressed protein
LOC_Os03g63370	Chr3:35809963-35814672	9.49231	2.46276	-1.94648	-2.83398	5e-05	0.003435	CRAL/TRIO domain containing protein, expressed
LOC_Os09g21370	Chr9:12897271-12899550	5.21358	1.35181	-1.94738	-2.90328	5e-05	0.003435	cysteine proteinase EP-B 1 precursor, putative, expressed
LOC_Os08g36340	Chr8:22904755-22908292	3.61888	0.936867	-1.94963	-2.82791	0.00035	0.0161567	potassium transporter, putative, expressed
LOC_Os04g33570	Chr4:20319028-20321514	2.83848	0.726692	-1.9657	-1.9804	0.0011	0.0367579	RCN4 Centroradialis-like1 homologous to TFL1 gene; contains Pfam profile PF01161: Phosphatidylethanolamine-binding protein, expressed
LOC_Os04g25970	Chr4:15107838-15109329	5.14493	1.30565	-1.97838	-2.09402	0.0002	0.0106415	cytokinin-O-glucosyltransferase 2, putative, expressed
LOC_Os07g47640	Chr7:28474472-28475227	11.7462	2.9477	-1.99453	-2.68384	0.00105	0.0354421	ultraviolet-B-repressible protein, putative, expressed
LOC_Os06g18010	Chr6:10479280-10480902	9.67436	2.39211	-2.01588	-3.55218	5e-05	0.003435	UDP-glucoronosyl and UDP-glucosyl transferase domain containing protein, expressed
LOC_Os03g54130	Chr3:31023378-31025227	23.0112	5.67871	-2.0187	-3.63426	5e-05	0.003435	cysteine protease 1 precursor, putative, expressed
LOC_Os07g04960	Chr7:2184247-2184998	29.43	7.18846	-2.03353	-3.11041	5e-05	0.003435	app1, putative, expressed
LOC_Os03g32470	Chr3:18570650-18575321	9.9779	2.4336	-2.03564	-2.96868	5e-05	0.003435	leucoanthocyanidin dioxygenase, putative, expressed
LOC_Os05g43940	Chr5:25569086-25570887	7.77738	1.89509	-2.03702	-2.28503	5e-05	0.003435	O-methyltransferase, putative, expressed
LOC_Os11g42500	Chr11:25593754-25594897	6.98997	1.68886	-2.04923	-2.45462	0.0012	0.0388222	dirigent, putative, expressed
LOC_Os06g01250	Chr6:163204-165539	31.0898	7.34611	-2.08139	-4.72661	5e-05	0.003435	cytochrome P450, putative, expressed
LOC_Os11g13870	Chr11:7651045-7652401	10.3782	2.44622	-2.08493	-2.89348	5e-05	0.003435	plant-specific domain TIGR01627 family protein, expressed
LOC_Os11g10870	Chr11:5996507-5997541	8.08329	1.90486	-2.08526	-2.66266	0.0002	0.0106415	dirigent, putative, expressed
LOC_Os10g25340	Chr10:13104738-13108437	5.70287	1.34097	-2.08842	-2.08192	0.00065	0.0251786	GDSL-like lipase/acylhydrolase, putative, expressed
LOC_Os06g22600	Chr6:13143805-13146070	2.3756	0.555165	-2.0973	-2.31353	0.0009	0.0319486	aluminum-activated malate transporter, putative, expressed
LOC_Os03g59110	Chr3:33649349-33653755	3.20397	0.739754	-2.11474	-2.3577	0.00115	0.0375688	pheophorbide a oxygenase, chloroplast precursor, putative, expressed
LOC_Os07g10230	Chr7:5492005-5492857	7.43837	1.68671	-2.14077	-2.2571	0.00065	0.0251786	glucosyltransferase, putative, expressed
LOC_Os09g38090	Chr9:21945941-21949026	2.18994	0.491766	-2.15485	-2.48078	5e-05	0.003435	expressed protein
LOC_Os03g16610	Chr3:9167557-9170334	20.877	4.6856	-2.15561	-4.53451	5e-05	0.003435	laccase precursor protein, putative, expressed
LOC_Os05g06920	Chr5:3626393-3629132	15.6782	3.50443	-2.1615	-3.39592	5e-05	0.003435	relA-SpoT like protein RSH4, putative, expressed
LOC_Os04g25370	Chr4:14680106-14681661	5.94456	1.32576	-2.16475	-2.18324	0.0001	0.00617936	cytokinin-O-glucosyltransferase 2, putative, expressed
LOC_Os07g04950	Chr7:2181827-2182644	72.1202	15.7052	-2.19916	-3.95634	5e-05	0.003435	retrotransposon protein, putative, unclassified, expressed
LOC_Os03g39610	Chr3:21999941-22001714	26.0105	5.65814	-2.20069	-4.15356	5e-05	0.003435	chlorophyll A-B binding protein, putative, expressed
LOC_Os11g35930	Chr11:21102793-21104586	2.60622	0.556239	-2.22818	-1.87084	0.001	0.0341991	chalcone synthase, putative, expressed
LOC_Os06g24180	Chr6:14150815-14153224	3.35547	0.715991	-2.2285	-2.27082	0.00025	0.0125581	cytochrome P450 84A1, putative, expressed
LOC_Os02g48570	Chr2:29736162-29741713	6.0768	1.28287	-2.24393	-3.54968	0.0001	0.00617936	peptide transporter PTR2, putative, expressed
LOC_Os03g08360	Chr3:4266977-4271866	3.84881	0.768492	-2.32431	-2.5889	0.00025	0.0125581	3-ketoacyl-CoA synthase 10, putative, expressed
LOC_Os02g06690	Chr2:3356969-3358282	5.39337	1.04686	-2.36512	-2.24804	0.0013	0.0415964	plastocyanin-like domain containing protein, putative, expressed
LOC_Os01g12570	Chr1:6912703-6915127	3.70257	0.654718	-2.49958	-2.21346	0.0004	0.0175955	3-methyl-2-oxobutanoate hydroxymethyltransferase, putative, expressed
LOC_Os04g51520	Chr4:30520355-30523556	9.233	1.5814	-2.5456	-3.72157	5e-05	0.003435	glycosyl hydrolases family 16, putative, expressed
LOC_Os04g37680	Chr4:22411901-22412993	9.8716	1.68539	-2.5502	-2.80603	5e-05	0.003435	alpha/beta hydrolase fold, putative, expressed
LOC_Os06g04990	Chr6:2199241-2200544	12.7401	2.12175	-2.58606	-3.13207	0.0001	0.00617936	early nodulin 93 ENOD93 protein, putative, expressed
LOC_Os03g01300	Chr3:208329-211839	227.026	37.2538	-2.6074	-6.15959	5e-05	0.003435	LTPL114 - Protease inhibitor/seed storage/LTP family protein precursor, expressed
LOC_Os12g44100	Chr12:27346121-27350696	3.69947	0.555914	-2.73439	-3.43587	5e-05	0.003435	peptide transporter PTR2, putative, expressed
LOC_Os06g19800	Chr6:11309410-11318282	2.89663	0.406262	-2.83389	-3.37067	5e-05	0.003435	BURP domain containing protein, expressed
LOC_Os02g47510	Chr2:29026069-29028259	1.97253	0.250734	-2.97582	-3.20042	0.0009	0.0319486	9-cis-epoxycarotenoid dioxygenase 1, chloroplast precursor, putative, expressed
LOC_Os11g19240	Chr11:10998984-11000677	3.52249	0.359976	-3.29062	-3.01679	0.00085	0.0308776	transmembrane amino acid transporter protein, putative, expressed
LOC_Os01g24570	Chr1:13847991-13849036	6.46032	0.55353	-3.54487	-2.86419	0.00045	0.0191459	fruit bromelain precursor, putative, expressed
LOC_Os04g34380	Chr4:20822082-20823593	0.8962	0	-Inf	NA	0.0003	0.0143594	expressed protein
LOC_Os04g43090	Chr4:25518247-25518789	1.09152	0	-Inf	NA	0.0006	0.0236337	expressed protein
LOC_Os06g02870	Chr6:1053169-1056078	1.51595	0	-Inf	NA	5e-05	0.003435	expressed protein
LOC_Os07g03640	Chr7:1476300-1476717	1.9806	0	-Inf	NA	0.00135	0.0423835	expressed protein
LOC_Os07g14330	Chr7:8179445-8179895	2.34317	0	-Inf	NA	5e-05	0.003435	expressed protein
LOC_Os08g07020	Chr8:3936390-3937221	0.693881	0	-Inf	NA	5e-05	0.003435	expressed protein
LOC_Os10g36770	Chr10:19683366-19683771	2.98458	0	-Inf	NA	0.00145	0.044506	expressed protein
LOC_Os12g24240	Chr12:13812069-13815456	1.39502	0	-Inf	NA	0.0001	0.00617936	expressed protein
LOC_Os12g27930	Chr12:16463055-16463951	0.842333	0	-Inf	NA	0.0003	0.0143594	expressed protein
