# Supplementary material for: Azospirillum brasilense improves rice growth under salt stress by regulating the expression of key genes involved in salt stress response, abscisic acid signaling, and nutrient transport, among others
Source: Front Agron. Author manuscript; Available in PMC 2024 Jan 12. (PMC10785826; doi:10.3389/fagro.2023.1216503)
Supplement: Supp Table 3 — SUPPLEMENTARY TABLE 3 List of differentially expressed genes (DEGs) in rice roots in response to 200 mM NaCl and A. brasilense, seven days post treatment. The table contains the gene annotations, their log2 fold change values, and corresponding statistics. [file NIHMS1956026-supplement-Supp_Table_3.xlsx]

## Sheet: Supplementary Table 3
List of differentially expressed genes (DEGs) in rice roots in response to 200 mM NaCl and A. brasilense, seven days post treatment.
gene	locus	mean_Cnt	mean_SaltAsp	log2FC	test_stat	p_value	FDR	annot
LOC_Os01g05460	Chr1:2575582-2578210	0	0.712103	Inf	NA	5e-05	0.00193703	expressed protein
LOC_Os01g28300	Chr1:15850966-15854629	0	0.862848	Inf	NA	5e-05	0.00193703	OsFBX7 - F-box domain containing protein, expressed
LOC_Os01g36850	Chr1:20518680-20521541	0	0.914339	Inf	NA	5e-05	0.00193703	transposon protein, putative, Pong sub-class, expressed
LOC_Os01g52830	Chr1:30386373-30387917	0	0.942634	Inf	NA	5e-05	0.00193703	DUF1264 domain containing protein, putative, expressed
LOC_Os01g53330	Chr1:30647511-30649347	0	0.957597	Inf	NA	5e-05	0.00193703	anthocyanidin 5,3-O-glucosyltransferase, putative, expressed
LOC_Os01g54430	Chr1:31318039-31319158	0	1.06055	Inf	NA	0.0003	0.00843124	plastocyanin-like domain containing protein, putative, expressed
LOC_Os01g56610	Chr1:32656663-32658481	0	1.81886	Inf	NA	5e-05	0.00193703	homocysteine S-methyltransferase protein, putative, expressed
LOC_Os01g60360	Chr1:34917681-34919409	0	2.53517	Inf	NA	0.0005	0.0126724	ubiquitin-conjugating enzyme, putative, expressed
LOC_Os01g66810	Chr1:38790402-38791154	0	1.40634	Inf	NA	0.00175	0.0343747	expressed protein
LOC_Os01g68660	Chr1:39876457-39877243	0	8.50229	Inf	NA	5e-05	0.00193703	cysteine proteinase inhibitor precursor protein, putative, expressed
LOC_Os01g74120	Chr1:42918201-42918522	0	6.00963	Inf	NA	0.00175	0.0343747	expressed protein
LOC_Os02g11680	Chr2:6007622-6009551	0	2.08619	Inf	NA	5e-05	0.00193703	glucosyltransferase, putative, expressed
LOC_Os02g15350	Chr2:8590286-8593925	0	5.84587	Inf	NA	5e-05	0.00193703	dof zinc finger domain containing protein, putative, expressed
LOC_Os02g30910	Chr2:18454403-18457136	0	78.8412	Inf	NA	5e-05	0.00193703	nodulin MtN3 family protein, putative, expressed
LOC_Os02g32630	Chr2:19345736-19346186	0	1.07764	Inf	NA	0.0009	0.020492	expressed protein
LOC_Os02g33090	Chr2:19653826-19654442	0	1.08704	Inf	NA	5e-05	0.00193703	expressed protein
LOC_Os02g52700	Chr2:32243145-32245056	0	10.4282	Inf	NA	5e-05	0.00193703	alpha-amylase precursor, putative, expressed
LOC_Os03g07940	Chr3:4056778-4061467	0	4.48081	Inf	NA	5e-05	0.00193703	AP2 domain containing protein, expressed
LOC_Os03g14900	Chr3:8122244-8126084	0	2.45034	Inf	NA	5e-05	0.00193703	NB-ARC/LRR disease resistance protein, putative, expressed
LOC_Os03g48780	Chr3:27790976-27792047	0	3.88399	Inf	NA	5e-05	0.00193703	Cupin domain containing protein, expressed
LOC_Os04g08570	Chr4:4651468-4652730	0	1.11949	Inf	NA	5e-05	0.00193703	uncharacterized PE-PGRS family protein PE_PGRS20, putative, expressed
LOC_Os04g10150	Chr4:5483440-5484258	0	1.18842	Inf	NA	5e-05	0.00193703	expressed protein
LOC_Os04g41640	Chr4:24692676-24693326	0	4.15137	Inf	NA	5e-05	0.00193703	HEV2 - Hevein family protein precursor, expressed
LOC_Os04g56230	Chr4:33524733-33528458	0	0.563557	Inf	NA	5e-05	0.00193703	polyprenyl synthetase, putative, expressed
LOC_Os05g03320	Chr5:1348471-1354741	0	0.927524	Inf	NA	5e-05	0.00193703	expressed protein
LOC_Os05g04870	Chr5:2345387-2346843	0	5.83431	Inf	NA	5e-05	0.00193703	oxidoreductase, short chain dehydrogenase/reductase family protein, putative, expressed
LOC_Os05g32240	Chr5:18802448-18802775	0	3.33212	Inf	NA	0.00215	0.0397031	expressed protein
LOC_Os05g35140	Chr5:20870120-20873875	0	3.84612	Inf	NA	5e-05	0.00193703	nodulin MtN3 family protein, putative, expressed
LOC_Os05g45120	Chr5:26205972-26206438	0	1.24276	Inf	NA	0.0021	0.0393613	anthocyanidin 5,3-O-glucosyltransferase, putative, expressed
LOC_Os05g45130	Chr5:26206933-26208709	0	0.700297	Inf	NA	5e-05	0.00193703	retrotransposon protein, putative, unclassified, expressed
LOC_Os05g49960	Chr5:28652223-28652700	0	3.74185	Inf	NA	5e-05	0.00193703	expressed protein
LOC_Os05g50940	Chr5:29228253-29229250	0	10.1591	Inf	NA	5e-05	0.00193703	expressed protein
LOC_Os06g11260	Chr6:5905263-5906018	0	0.813933	Inf	NA	5e-05	0.00193703	12-oxophytodienoate reductase 2, putative, expressed
LOC_Os06g14870	Chr6:8453105-8454091	0	1.19318	Inf	NA	5e-05	0.00193703	expressed protein
LOC_Os06g30290	Chr6:17478775-17482215	0	2.18364	Inf	NA	5e-05	0.00193703	transposon protein, putative, unclassified, expressed
LOC_Os07g24160	Chr7:13727010-13727370	0	26.4539	Inf	NA	0.0028	0.0483244	expressed protein
LOC_Os07g30590	Chr7:18102553-18103715	0	1.82859	Inf	NA	5e-05	0.00193703	LTPL55 - Protease inhibitor/seed storage/LTP family protein precursor, putative, expressed
LOC_Os07g35770	Chr7:21426349-21427495	0	1.50709	Inf	NA	5e-05	0.00193703	TKL_IRAK_DUF26-ld.4 - DUF26 kinases have homology to DUF26 containing loci
LOC_Os07g37690	Chr7:22597655-22599363	0	2.87206	Inf	NA	5e-05	0.00193703	UDP-glucoronosyl and UDP-glucosyl transferase domain containing protein, expressed
LOC_Os07g39700	Chr7:23796610-23797642	0	3.31321	Inf	NA	5e-05	0.00193703	expressed protein
LOC_Os07g46360	Chr7:27652943-27654087	0	0.936875	Inf	NA	5e-05	0.00193703	glyoxalase family protein, putative, expressed
LOC_Os07g46970	Chr7:28069426-28071321	0	1.43173	Inf	NA	5e-05	0.00193703	sex determination protein tasselseed-2, putative, expressed
LOC_Os08g03410	Chr8:1597233-1599568	0	20.5813	Inf	NA	5e-05	0.00193703	glutelin, putative, expressed
LOC_Os08g03690	Chr8:1755763-1757166	0	279.204	Inf	NA	5e-05	0.00193703	LTPL24 - Protease inhibitor/seed storage/LTP family protein precursor, expressed
LOC_Os08g23170	Chr8:13973114-13973802	0	7.75572	Inf	NA	5e-05	0.00193703	expressed protein
LOC_Os08g40070	Chr8:25370363-25371037	0	4.89389	Inf	NA	5e-05	0.00193703	expressed protein
LOC_Os09g15520	Chr9:9496338-9497108	0	10.421	Inf	NA	5e-05	0.00193703	oleosin, putative, expressed
LOC_Os09g20400	Chr9:12263314-12267430	0	7.49894	Inf	NA	5e-05	0.00193703	expressed protein
LOC_Os09g28930	Chr9:17588283-17589288	0	1.80737	Inf	NA	5e-05	0.00193703	DNA binding protein, putative, expressed
LOC_Os09g29130	Chr9:17703753-17705611	0	1.63027	Inf	NA	5e-05	0.00193703	ZF-HD protein dimerisation region containing protein, expressed
LOC_Os09g30240	Chr9:18411577-18413165	0	3.50462	Inf	NA	5e-05	0.00193703	phosphofructokinase, putative, expressed
LOC_Os09g36680	Chr9:21155955-21157945	0	211.796	Inf	NA	5e-05	0.00193703	ribonuclease T2 family domain containing protein, expressed
LOC_Os10g04160	Chr10:1932696-1933882	0	0.715987	Inf	NA	5e-05	0.00193703	expressed protein
LOC_Os10g27360	Chr10:14436871-14438849	0	1.42168	Inf	NA	5e-05	0.00193703	no apical meristem protein, putative, expressed
LOC_Os10g32070	Chr10:16847404-16849151	0	0.826981	Inf	NA	5e-05	0.00193703	GATA zinc finger domain containing protein, expressed
LOC_Os10g40440	Chr10:21662436-21663224	0	1.15183	Inf	NA	5e-05	0.00193703	LTPL140 - Protease inhibitor/seed storage/LTP family protein precursor, expressed
LOC_Os11g13930	Chr11:7694140-7696419	0	1.48202	Inf	NA	5e-05	0.00193703	ZF-HD protein dimerisation region containing protein, expressed
LOC_Os11g25020	Chr11:14248283-14249455	0	1.09138	Inf	NA	5e-05	0.00193703	plant-specific domain TIGR01615 family protein, expressed
LOC_Os11g33300	Chr11:19694802-19696368	0	13.1815	Inf	NA	5e-05	0.00193703	O-methyltransferase, putative, expressed
LOC_Os11g34824	Chr11:20402883-20405478	0	0.960715	Inf	NA	5e-05	0.00193703	expressed protein
LOC_Os11g37270	Chr11:22011916-22013643	0	20.6296	Inf	NA	5e-05	0.00193703	AMBP1 - Antimicrobial peptide MBP-1 family protein precursor, expressed
LOC_Os11g40530	Chr11:24180904-24181434	0	7.20833	Inf	NA	5e-05	0.00193703	LTPL162 - Protease inhibitor/seed storage/LTP family protein precursor, expressed
LOC_Os12g02320	Chr12:737405-737894	0	129.477	Inf	NA	5e-05	0.00193703	LTPL12 - Protease inhibitor/seed storage/LTP family protein precursor, expressed
LOC_Os12g13810	Chr12:7806513-7807354	0	1.61102	Inf	NA	5e-05	0.00193703	caffeic acid 3-O-methyltransferase, putative, expressed
LOC_Os12g32200	Chr12:19434469-19438060	0	1.69492	Inf	NA	5e-05	0.00193703	expressed protein
LOC_Os12g33130	Chr12:20045553-20046313	0	6.55406	Inf	NA	5e-05	0.00193703	expressed protein
LOC_Os12g37650	Chr12:23115424-23116552	0	171.775	Inf	NA	5e-05	0.00193703	DUF538 domain containing protein, putative, expressed
LOC_Os11g02389	Chr11:703047-703960	1.20831	862.304	9.47906	8.15703	5e-05	0.00193703	protease inhibitor/seed storage/LTP family, putative, expressed
LOC_Os03g02050	Chr3:651992-652803	0.581219	87.1123	7.22765	6.88547	0.0014	0.0288354	LTPL151 - Protease inhibitor/seed storage/LTP family protein precursor, expressed
LOC_Os05g33140	Chr5:19435357-19436734	1.08305	77.2773	6.15688	7.16877	5e-05	0.00193703	CHIT5 - Chitinase family protein precursor, expressed
LOC_Os01g71670	Chr1:41533272-41535619	3.25795	192.201	5.88251	8.00384	5e-05	0.00193703	glycosyl hydrolases family 17, putative, expressed
LOC_Os12g33120	Chr12:20042284-20043114	1.36	64.5794	5.5694	4.6929	5e-05	0.00193703	expressed protein
LOC_Os04g43170	Chr4:25554734-25556460	0.188753	7.53859	5.31972	3.93364	0.00145	0.0296339	caleosin related protein, putative, expressed
LOC_Os10g35050	Chr10:18701131-18702561	1.36588	48.8181	5.15952	6.55768	5e-05	0.00193703	aquaporin protein, putative, expressed
LOC_Os05g11320	Chr5:6393879-6396096	63.784	2022.63	4.98689	4.84876	5e-05	0.00193703	metallothionein-like protein 3B, putative, expressed
LOC_Os03g06970	Chr3:3555489-3558352	0.407025	12.8182	4.97693	4.71871	0.00015	0.00488642	tetratricopeptide repeat domain containing protein, expressed
LOC_Os04g46200	Chr4:27362085-27362954	0.707975	18.9185	4.73995	4.6797	0.00015	0.00488642	oleosin, putative, expressed
LOC_Os03g06360	Chr3:3184491-3185937	0.473725	11.5265	4.60476	4.76606	0.00015	0.00488642	late embryogenesis abundant protein D-34, putative, expressed
LOC_Os01g65110	Chr1:37795595-37797746	2.11925	51.1514	4.59315	7.57215	5e-05	0.00193703	POT family protein, expressed
LOC_Os03g16940	Chr3:9418862-9419832	2.14208	50.6039	4.56216	5.99167	5e-05	0.00193703	glyoxalase family protein, putative, expressed
LOC_Os07g34006	Chr7:20313829-20316226	0.563574	13.0282	4.53089	5.20979	5e-05	0.00193703	transporter family protein, putative, expressed
LOC_Os07g44430	Chr7:26548651-26549804	2.57338	58.9905	4.51875	5.28208	5e-05	0.00193703	peroxiredoxin, putative, expressed
LOC_Os05g50380	Chr5:28871793-28877277	9.75463	218.805	4.48742	4.29743	5e-05	0.00193703	glucose-1-phosphate adenylyltransferase large subunit, chloroplast precursor, putative, expressed
LOC_Os07g03730	Chr7:1523652-1524629	8.95855	192.578	4.42604	7.2074	5e-05	0.00193703	SCP-like extracellular protein, expressed
LOC_Os02g43820	Chr2:26456449-26457994	0.290183	6.02722	4.37646	4.27724	0.0004	0.0106374	AP2 domain containing protein, expressed
LOC_Os04g21320	Chr4:12026917-12029573	1.51763	30.0553	4.30773	5.06411	5e-05	0.00193703	membrane associated DUF588 domain containing protein, putative, expressed
LOC_Os11g24070	Chr11:13668516-13669643	2.60566	51.2532	4.29792	5.51107	5e-05	0.00193703	LTPL10 - Protease inhibitor/seed storage/LTP family protein precursor, expressed
LOC_Os03g58300	Chr3:33214532-33217418	0.213172	4.18869	4.29641	3.39631	0.00075	0.0176172	indole-3-glycerol phosphate lyase, chloroplast precursor, putative, expressed
LOC_Os04g09604	Chr4:5161916-5167494	0.529603	10.171	4.26341	4.74232	5e-05	0.00193703	O-methyltransferase, putative, expressed
LOC_Os02g36210	Chr2:21841058-21847837	5.56762	103.687	4.21903	7.83109	5e-05	0.00193703	ent-kaurene synthase, chloroplast precursor, putative, expressed
LOC_Os04g41620	Chr4:24687706-24689307	19.7447	365.235	4.20929	6.06312	5e-05	0.00193703	CHIT2 - Chitinase family protein precursor, expressed
LOC_Os04g52110	Chr4:30950938-30952114	0.388699	7.18859	4.20898	3.44216	0.00035	0.00956479	late embryogenesis abundant protein, group 3, putative, expressed
LOC_Os02g36190	Chr2:21810333-21813460	3.62264	66.9176	4.20727	6.55472	5e-05	0.00193703	cytochrome P450, putative, expressed
LOC_Os02g37480	Chr2:22622378-22623188	12.0447	217.513	4.17463	6.77973	5e-05	0.00193703	glycine-rich cell wall structural protein precursor, putative, expressed
LOC_Os01g68300	Chr1:39682833-39683442	20.1486	358.234	4.15215	6.65052	5e-05	0.00193703	expressed protein
LOC_Os01g11460	Chr1:6171721-6173186	0.476763	8.32994	4.12696	3.56319	0.0002	0.00607366	zinc finger, C3HC4 type domain containing protein, expressed
LOC_Os08g07720	Chr8:4316159-4318638	0.615802	10.561	4.10013	4.77073	5e-05	0.00193703	transferase family protein, putative, expressed
LOC_Os03g45210	Chr3:25526688-25530702	0.497923	7.87989	3.98418	4.53505	5e-05	0.00193703	2-aminoethanethiol dioxygenase, putative, expressed
LOC_Os06g23350	Chr6:13630100-13631415	0.445118	6.96025	3.96688	3.7531	0.0003	0.00843124	late embryogenesis abundant protein D-34, putative, expressed
LOC_Os03g22590	Chr3:13004685-13008130	6.08445	92.0133	3.91864	7.8593	5e-05	0.00193703	nodulin MtN3 family protein, putative, expressed
LOC_Os01g54030	Chr1:31076570-31088007	0.438772	6.51849	3.89299	3.03009	0.00105	0.0231957	NADP-dependent malic enzyme, putative, expressed
LOC_Os12g30824	Chr12:18509842-18528700	1.43713	21.0996	3.87595	5.85167	5e-05	0.00193703	terpene synthase, putative, expressed
LOC_Os04g56700	Chr4:33809346-33812300	0.16754	2.38671	3.83245	2.81	0.00285	0.0490093	naringenin,2-oxoglutarate 3-dioxygenase, putative, expressed
LOC_Os03g51350	Chr3:29386199-29388063	1.91208	25.8219	3.75538	4.53504	5e-05	0.00193703	expressed protein
LOC_Os11g44800	Chr11:27111942-27113472	2.56512	34.4096	3.74571	5.36762	5e-05	0.00193703	expressed protein
LOC_Os07g22930	Chr7:12916276-12924325	4.08208	54.4842	3.73846	5.06299	5e-05	0.00193703	starch synthase, putative, expressed
LOC_Os03g03910	Chr3:1787647-1790957	0.896772	11.8737	3.72688	4.60849	5e-05	0.00193703	catalase domain containing protein, expressed
LOC_Os01g06310	Chr1:2999575-3001204	111.643	1440.84	3.68994	5.8943	5e-05	0.00193703	glycine-rich cell wall structural protein precursor, putative, expressed
LOC_Os09g12660	Chr9:7245358-7249816	10.9607	141.434	3.68972	4.44366	5e-05	0.00193703	glucose-1-phosphate adenylyltransferase large subunit, chloroplast precursor, putative, expressed
LOC_Os07g46330	Chr7:27630645-27633384	0.327801	4.12787	3.65451	3.02815	0.0015	0.0304722	uncharacterized UPF0114 domain containing protein, expressed
LOC_Os07g10840	Chr7:5890557-5894135	51.5451	642.76	3.64037	4.00853	0.0007	0.0166569	uncharacterized glycosyltransferase, putative, expressed
LOC_Os09g30490	Chr9:18618051-18618801	0.717542	8.93644	3.63856	2.82587	0.0001	0.00350783	EF hand family protein, expressed
LOC_Os02g53510	Chr2:32728418-32729427	1.41883	17.2818	3.60648	3.7317	5e-05	0.00193703	oxidoreductase/ transition metal ion binding protein, putative, expressed
LOC_Os08g01490	Chr8:301641-304056	0.927724	11.1696	3.58974	4.70478	5e-05	0.00193703	cytochrome P450, putative, expressed
LOC_Os04g49980	Chr4:29811953-29812728	2.86061	34.2456	3.58153	4.87215	5e-05	0.00193703	late embryogenesis abundant group 1, putative, expressed
LOC_Os07g11870	Chr7:6574223-6577460	3.31225	39.3702	3.57122	5.91075	5e-05	0.00193703	cytochrome P450, putative, expressed
LOC_Os05g50110	Chr5:28716487-28717779	0.407716	4.7766	3.55035	2.99436	0.0007	0.0166569	oleosin, putative, expressed
LOC_Os07g48500	Chr7:29008870-29009943	29.885	345.45	3.53098	5.24179	5e-05	0.00193703	stress responsive protein, putative, expressed
LOC_Os03g55090	Chr3:31332395-31339163	5.82618	63.0768	3.43649	4.40525	5e-05	0.00193703	alpha-glucan phosphorylast isozyme, putative, expressed
LOC_Os03g05900	Chr3:2958311-2960616	0.603047	6.37704	3.40254	3.53594	5e-05	0.00193703	expressed protein
LOC_Os12g33610	Chr12:20292892-20295410	0.279433	2.93991	3.3952	3.20873	0.0007	0.0166569	phenylalanine ammonia-lyase, putative, expressed
LOC_Os06g48210	Chr6:29163788-29166834	0.451158	4.53956	3.33085	3.87571	5e-05	0.00193703	DEAD-box ATP-dependent RNA helicase, putative, expressed
LOC_Os09g25850	Chr9:15492997-15497524	0.301975	2.82666	3.2266	3.15342	0.0001	0.00350783	WAX2, putative, expressed
LOC_Os07g23660	Chr7:13366415-13367542	61.5488	574.114	3.22154	5.6577	5e-05	0.00193703	retrotransposon protein, putative, unclassified, expressed
LOC_Os07g24230	Chr7:13776866-13780339	0.34045	3.17299	3.22033	3.05823	0.00025	0.00724908	integral membrane transporter family protein, putative, expressed
LOC_Os06g31280	Chr6:18202172-18202883	31.0165	287.813	3.21402	5.05279	5e-05	0.00193703	THION1 - Plant thionin family protein precursor, putative, expressed
LOC_Os02g36140	Chr2:21765008-21773418	7.16481	65.7503	3.198	6.68623	5e-05	0.00193703	terpene synthase, putative, expressed
LOC_Os08g04560	Chr8:2268446-2270568	2.66014	24.2054	3.18575	6.37007	5e-05	0.00193703	decarboxylase, putative, expressed
LOC_Os02g02230	Chr2:712585-715746	3.01468	27.202	3.17363	5.57292	5e-05	0.00193703	cytochrome P450, putative, expressed
LOC_Os07g15959	Chr7:9278825-9282985	1.11976	10.0196	3.16156	2.63069	0.00235	0.042504	expressed protein
LOC_Os03g13140	Chr3:7092738-7094015	0.429898	3.82931	3.15502	2.37992	0.0014	0.0288354	non-symbiotic hemoglobin 2, putative, expressed
LOC_Os04g52164	Chr4:30995337-30999600	1.88714	16.7383	3.14889	5.2782	5e-05	0.00193703	transferase family protein, putative, expressed
LOC_Os05g30760	Chr5:17821375-17827429	1.0234	9.03512	3.14217	3.32021	0.00025	0.00724908	esterase, putative, expressed
LOC_Os09g38670	Chr9:22233616-22235974	4.04471	35.5139	3.13428	3.99652	5e-05	0.00193703	thioredoxin, putative, expressed
LOC_Os06g30860	Chr6:17915922-17917083	1.85383	16.1261	3.12082	3.8505	5e-05	0.00193703	WRKY31, expressed
LOC_Os04g31710	Chr4:18994441-18995691	1.34665	11.6255	3.10985	3.14296	0.0003	0.00843124	expressed protein
LOC_Os02g36110	Chr2:21740303-21742030	10.2439	86.9395	3.08525	7.00098	5e-05	0.00193703	cytochrome P450, putative, expressed
LOC_Os01g61070	Chr1:35332704-35333504	5.39671	45.7992	3.08517	3.44264	5e-05	0.00193703	heavy metal-associated domain containing protein, expressed
LOC_Os07g46846	Chr7:28002586-28004412	11.3815	96.1452	3.07853	6.0928	5e-05	0.00193703	sex determination protein tasselseed-2, putative, expressed
LOC_Os05g41030	Chr5:24045496-24047844	1.54029	12.9893	3.07604	3.88053	5e-05	0.00193703	LTPL67 - Protease inhibitor/seed storage/LTP family protein precursor, expressed
LOC_Os02g08230	Chr2:4355044-4362388	0.5125	4.29927	3.06847	3.68697	5e-05	0.00193703	WAX2, putative, expressed
LOC_Os07g02940	Chr7:1095056-1095907	8.4522	70.2008	3.05409	4.87496	5e-05	0.00193703	DUF538 domain containing protein, putative, expressed
LOC_Os06g46740	Chr6:28388295-28389574	2.32123	19.1764	3.04637	4.78331	5e-05	0.00193703	early nodulin 20 precursor, putative, expressed
LOC_Os11g10520	Chr11:5755643-5760026	0.975948	7.94354	3.02491	3.73036	5e-05	0.00193703	dehydrogenase, putative, expressed
LOC_Os08g04540	Chr8:2256006-2257920	6.02433	48.7101	3.01535	7.05398	5e-05	0.00193703	decarboxylase, putative, expressed
LOC_Os06g40070	Chr6:23847492-23851042	0.813024	6.54636	3.00932	3.48559	0.0002	0.00607366	NADP-dependent oxidoreductase, putative, expressed
LOC_Os07g02690	Chr7:972867-973534	1.57672	12.6669	3.00607	2.38151	0.0017	0.0337838	DUF538 domain containing protein, putative, expressed
LOC_Os04g03210	Chr4:1358662-1362223	0.194361	1.55524	3.00033	2.61136	0.0013	0.0273691	receptor kinase, putative, expressed
LOC_Os05g39250	Chr5:23013502-23014354	4.25332	33.7306	2.9874	4.22796	5e-05	0.00193703	phosphatidylethanolamine-binding protein, putative, expressed
LOC_Os02g43370	Chr2:26170386-26174970	0.206082	1.62955	2.98318	2.77561	0.00015	0.00488642	transposon protein, putative, unclassified, expressed
LOC_Os09g11170	Chr9:6195157-6196917	1.00775	7.73052	2.93942	3.28541	5e-05	0.00193703	protein binding protein, putative, expressed
LOC_Os07g02850	Chr7:1067017-1067868	0.668839	5.13037	2.93933	2.10655	0.00115	0.0249408	DUF538 domain containing protein, putative, expressed
LOC_Os03g51920	Chr3:29784612-29787015	0.996925	7.60592	2.93157	4.31915	5e-05	0.00193703	peptidase, M50 family, putative, expressed
LOC_Os10g37160	Chr10:19881377-19883255	1.32277	9.94828	2.91089	3.81237	5e-05	0.00193703	transposon protein, putative, unclassified, expressed
LOC_Os02g02780	Chr2:1050785-1056830	3.46952	25.9802	2.9046	5.64227	5e-05	0.00193703	protein kinase family protein, putative, expressed
LOC_Os01g70490	Chr1:40825680-40830301	0.484908	3.62528	2.90231	3.38897	5e-05	0.00193703	potassium transporter, putative, expressed
LOC_Os02g53130	Chr2:32513738-32517155	0.73198	5.40173	2.88354	3.22706	5e-05	0.00193703	nitrate reductase, putative, expressed
LOC_Os03g20680	Chr3:11699261-11700672	1.28892	9.46235	2.87603	4.14816	5e-05	0.00193703	late embryogenesis abundant protein 1, putative, expressed
LOC_Os01g16310	Chr1:9245576-9253454	0.552123	4.00785	2.85977	3.89325	5e-05	0.00193703	glycosyl hydrolase, family 31, putative, expressed
LOC_Os04g01354	Chr4:258817-263006	2.45338	17.6746	2.84883	4.51359	5e-05	0.00193703	chalcone synthase, putative, expressed
LOC_Os03g52910	Chr3:30349190-30350951	2.885	20.7832	2.84877	4.18452	5e-05	0.00193703	uncharacterized UPF0114 domain containing protein, expressed
LOC_Os03g16920	Chr3:9411493-9416082	2.73214	19.545	2.8387	4.62438	5e-05	0.00193703	DnaK family protein, putative, expressed
LOC_Os04g41680	Chr4:24708715-24709910	6.17697	43.2912	2.8091	5.23568	5e-05	0.00193703	CHIT3 - Chitinase family protein precursor, expressed
LOC_Os05g49170	Chr5:28213807-28216045	4.69122	32.7601	2.80391	4.16882	5e-05	0.00193703	cold acclimation protein WCOR413, putative, expressed
LOC_Os06g37300	Chr6:22020839-22028146	10.5804	73.4584	2.79553	5.95943	5e-05	0.00193703	cytochrome P450, putative, expressed
LOC_Os01g37750	Chr1:21114736-21115791	1.97125	13.4481	2.77021	3.6629	5e-05	0.00193703	glutathione S-transferase, putative, expressed
LOC_Os02g36280	Chr2:21904353-21906350	6.67845	45.5029	2.76837	5.96041	5e-05	0.00193703	cytochrome P450, putative, expressed
LOC_Os10g21790	Chr10:11185624-11186271	6.02638	40.7812	2.75854	3.17952	5e-05	0.00193703	dehydration stress-induced protein, putative, expressed
LOC_Os11g26570	Chr11:15223323-15224819	2.15489	14.4933	2.7497	4.31043	5e-05	0.00193703	dehydrin, putative, expressed
LOC_Os02g36070	Chr2:21690377-21692186	7.5666	50.8532	2.74862	5.68832	5e-05	0.00193703	cytochrome P450, putative, expressed
LOC_Os03g47610	Chr3:26952047-26959200	0.51803	3.44026	2.73141	2.9876	5e-05	0.00193703	thiamine biosynthesis protein thiC, putative, expressed
LOC_Os04g46970	Chr4:27843254-27848331	2.19775	14.5242	2.72436	5.15809	5e-05	0.00193703	glucosyltransferase, putative, expressed
LOC_Os02g46180	Chr2:28136328-28137459	5.7796	37.9622	2.71552	4.74976	5e-05	0.00193703	DUF581 domain containing protein, expressed
LOC_Os04g27980	Chr4:16519830-16521452	40.476	263.412	2.70218	6.41693	5e-05	0.00193703	glycosyl hydrolase, putative, expressed
LOC_Os06g06560	Chr6:3079058-3086808	3.83495	24.4535	2.67276	4.50118	5e-05	0.00193703	starch synthase, putative, expressed
LOC_Os05g44340	Chr5:25803529-25807160	0.31892	2.02834	2.66903	3.05219	5e-05	0.00193703	heat shock protein 101, putative, expressed
LOC_Os04g33460	Chr4:20239789-20243460	10.1216	64.0436	2.66162	4.27582	5e-05	0.00193703	1,4-alpha-glucan-branching enzyme 2, chloroplast precursor, putative, expressed
LOC_Os04g09390	Chr4:5005076-5006210	41.6851	262.476	2.65458	4.68752	5e-05	0.00193703	HEV3 - Hevein family protein precursor, expressed
LOC_Os07g02880	Chr7:1080953-1081736	1.54565	9.68569	2.64764	2.6322	0.0002	0.00607366	DUF538 domain containing protein, putative, expressed
LOC_Os10g20610	Chr10:10390878-10396620	0.603079	3.72632	2.62733	3.4499	0.0001	0.00350783	laccase-15 precursor, putative, expressed
LOC_Os11g26790	Chr11:15342563-15343857	9.89448	61.1284	2.62715	5.12947	5e-05	0.00193703	dehydrin, putative, expressed
LOC_Os04g56560	Chr4:33729811-33732507	0.900589	5.54214	2.6215	3.65536	0.00025	0.00724908	proton-dependent oligopeptide transport, putative, expressed
LOC_Os05g39830	Chr5:23408000-23409080	0.969861	5.93015	2.61222	2.64398	0.00075	0.0176172	expressed protein
LOC_Os01g05650	Chr1:2693133-2695085	239.174	1462.28	2.61209	3.00438	5e-05	0.00193703	metallothionein, putative, expressed
LOC_Os05g37520	Chr5:21963773-21966012	8.3186	50.4332	2.59996	5.79684	5e-05	0.00193703	expressed protein
LOC_Os11g13970	Chr11:7745979-7747416	2.16107	13.0062	2.58938	3.80689	5e-05	0.00193703	transferase family protein, putative, expressed
LOC_Os03g05370	Chr3:2639270-2640476	0.734139	4.39269	2.58098	2.28934	0.001	0.0223195	expressed protein
LOC_Os11g42200	Chr11:25423700-25426214	5.02091	30.0413	2.58093	5.33192	5e-05	0.00193703	laccase precursor protein, putative, expressed
LOC_Os07g11790	Chr7:6515621-6522044	1.89245	11.2175	2.56742	3.41773	5e-05	0.00193703	terpene synthase, putative, expressed
LOC_Os03g01870	Chr3:524007-525278	0.888442	5.24624	2.56193	2.39264	0.00035	0.00956479	no apical meristem protein, putative, expressed
LOC_Os11g31540	Chr11:18430459-18432558	19.4581	114.376	2.55535	4.98193	5e-05	0.00193703	BRASSINOSTEROID INSENSITIVE 1-associated receptor kinase 1 precursor, putative, expressed
LOC_Os06g40440	Chr6:24089902-24091217	33.3916	191.757	2.52172	5.81856	5e-05	0.00193703	expressed protein
LOC_Os07g36690	Chr7:21970340-21973436	0.762749	4.35697	2.51404	3.88323	5e-05	0.00193703	CSLF2 - cellulose synthase-like family F; beta1,3;1,4 glucan synthase, expressed
LOC_Os07g11739	Chr7:6494464-6502011	16.6267	94.8109	2.51155	5.29209	5e-05	0.00193703	cytochrome P450, putative, expressed
LOC_Os07g39740	Chr7:23814134-23816459	0.699054	3.95017	2.49844	2.76741	0.0001	0.00350783	GDSL-like lipase/acylhydrolase, putative, expressed
LOC_Os02g04340	Chr2:1913424-1916183	0.813882	4.58062	2.49265	3.3873	5e-05	0.00193703	NIN-like protein 2, putative, expressed
LOC_Os01g01660	Chr1:327127-328451	59.418	330.134	2.47408	5.01725	5e-05	0.00193703	isoflavone reductase, putative, expressed
LOC_Os03g48010	Chr3:27297347-27300664	0.283125	1.55546	2.45783	2.53925	0.0002	0.00607366	exostosin, putative, expressed
LOC_Os02g11110	Chr2:5954999-5957302	0.707723	3.8769	2.45365	2.78522	0.00015	0.00488642	flavonol-3-O-glycoside-7-O-glucosyltransferase 1, putative, expressed
LOC_Os04g01470	Chr4:316365-319162	9.42582	50.6511	2.4259	5.02815	5e-05	0.00193703	O-methyltransferase, putative, expressed
LOC_Os01g71410	Chr1:41375171-41376297	0.79208	4.22678	2.41584	2.25836	0.0012	0.0257199	glycosyl hydrolases family 17, putative, expressed
LOC_Os02g32860	Chr2:19509811-19514935	0.717561	3.81311	2.4098	3.4493	5e-05	0.00193703	poly synthetase 3, putative, expressed
LOC_Os01g10400	Chr1:5478475-5479836	250.621	1330.07	2.40792	2.68167	0.0013	0.0273691	expressed protein
LOC_Os07g23640	Chr7:13354096-13355297	150.226	797.159	2.40774	3.73458	5e-05	0.00193703	retrotransposon protein, putative, Ty3-gypsy subclass, expressed
LOC_Os11g31470	Chr11:18382018-18390451	1.19929	6.3635	2.40764	3.79657	5e-05	0.00193703	expressed protein
LOC_Os10g11140	Chr10:6167110-6174631	4.7252	24.8957	2.39745	3.96911	5e-05	0.00193703	phosphoglucomutase, putative, expressed
LOC_Os01g68670	Chr1:39878958-39879405	2.84106	14.9056	2.39135	2.12332	0.0016	0.0321734	cysteine proteinase inhibitor precursor, putative, expressed
LOC_Os07g03319	Chr7:1335344-1336057	208.026	1087.3	2.38591	4.51339	5e-05	0.00193703	SCP-like extracellular protein, expressed
LOC_Os12g36880	Chr12:22599951-22601258	243.689	1270.02	2.38175	3.33545	5e-05	0.00193703	pathogenesis-related Bet v I family protein, putative, expressed
LOC_Os09g30300	Chr9:18448444-18448717	84.703	440.617	2.37904	2.87946	0.0013	0.0273691	expressed protein
LOC_Os06g51060	Chr6:30890710-30892066	160.769	835.771	2.37812	3.80084	5e-05	0.00193703	CHIT8 - Chitinase family protein precursor, expressed
LOC_Os01g38110	Chr1:21342128-21344066	1.06044	5.44937	2.36143	3.27705	0.00015	0.00488642	cytochrome P450, putative, expressed
LOC_Os07g34520	Chr7:20691053-20693694	24.6647	124.487	2.33547	5.18122	5e-05	0.00193703	isocitrate lyase, putative, expressed
LOC_Os06g38660	Chr6:22956661-22957316	44.042	221.866	2.33274	4.84162	5e-05	0.00193703	expressed protein
LOC_Os02g54870	Chr2:33604347-33606002	0.408024	2.03706	2.31977	2.15734	0.00225	0.0411974	expressed protein
LOC_Os01g24010	Chr1:13517517-13531777	0.954583	4.76567	2.31974	3.30204	0.00095	0.0214454	pleiotropic drug resistance protein, putative, expressed
LOC_Os11g25060	Chr11:14285136-14290853	0.709013	3.53693	2.31861	2.1775	0.00245	0.0438783	flavonol synthase/flavanone 3-hydroxylase, putative, expressed
LOC_Os03g58610	Chr3:33384952-33387239	0.38746	1.93195	2.31794	2.16083	0.00215	0.0397031	expressed protein
LOC_Os05g02060	Chr5:600301-603321	15.9814	79.4541	2.31372	3.99302	5e-05	0.00193703	mitochondrial import inner membrane translocase subunit Tim17, putative, expressed
LOC_Os05g48200	Chr5:27622653-27636451	0.946747	4.6867	2.30752	4.51785	5e-05	0.00193703	glutamate synthase, chloroplast precursor, putative, expressed
LOC_Os11g39450	Chr11:23488659-23496017	0.416076	2.05021	2.30085	2.12303	0.00125	0.0265995	cysteine-rich receptor-like protein kinase 7 precursor, putative, expressed
LOC_Os06g13720	Chr6:7602363-7605812	13.4146	65.5401	2.28858	4.87978	5e-05	0.00193703	dehydrogenase E1 component domain containing protein, expressed
LOC_Os07g29330	Chr7:17198414-17209485	3.58917	17.3996	2.27733	3.3966	5e-05	0.00193703	serine/threonine-protein kinase CTR1, putative, expressed
LOC_Os04g24220	Chr4:13863221-13868260	0.321794	1.55683	2.27441	2.51206	0.0003	0.00843124	OsWAK32 - OsWAK receptor-like protein kinase, expressed
LOC_Os11g47110	Chr11:28321725-28327978	0.562747	2.71983	2.27296	2.56839	0.00025	0.00724908	OsWAK121 - OsWAK receptor-like protein kinase, expressed
LOC_Os12g32610	Chr12:19675352-19676314	0.81057	3.91166	2.27077	1.97327	0.0014	0.0288354	expressed protein
LOC_Os04g59540	Chr4:35413242-35418842	0.145958	0.703879	2.26977	2.1093	0.0013	0.0273691	phosphatidylinositol-4-phosphate 5-Kinase, putative, expressed
LOC_Os01g73200	Chr1:42441659-42442958	5.37304	25.8375	2.26566	4.4797	5e-05	0.00193703	peroxidase precursor, putative, expressed
LOC_Os08g02200	Chr8:746498-747146	4.4378	21.307	2.26341	2.76809	5e-05	0.00193703	expressed protein
LOC_Os12g15530	Chr12:8869429-8874715	0.453477	2.13969	2.2383	2.55601	0.00045	0.0116793	retrotransposon protein, putative, unclassified, expressed
LOC_Os07g03580	Chr7:1432683-1433407	41.5536	195.666	2.23535	4.97759	5e-05	0.00193703	SCP-like extracellular protein, expressed
LOC_Os11g43790	Chr11:26453035-26453881	9.11948	42.798	2.23052	3.60683	5e-05	0.00193703	DUF581 domain containing protein, expressed
LOC_Os07g35680	Chr7:21367968-21374694	2.52535	11.8358	2.22861	3.97705	5e-05	0.00193703	TKL_IRAK_DUF26-lc22 - DUF26 kinases have homology to DUF26 containing loci, expressed
LOC_Os10g42610	Chr10:22964025-22965622	13.775	64.4794	2.22678	4.57211	5e-05	0.00193703	expressed protein
LOC_Os01g69030	Chr1:40101403-40107186	1.96806	9.15194	2.2173	3.98365	5e-05	0.00193703	sucrose-phosphate synthase, putative, expressed
LOC_Os08g37456	Chr8:23723611-23727247	0.576234	2.66904	2.2116	2.17229	0.0018	0.0349235	flavonol synthase/flavanone 3-hydroxylase, putative, expressed
LOC_Os05g46300	Chr5:26841421-26843053	0.550727	2.53324	2.20157	2.12932	0.0021	0.0393613	OsFBX172 - F-box domain containing protein, expressed
LOC_Os11g42290	Chr11:25466556-25468131	0.769554	3.53969	2.20153	2.78199	0.0021	0.0393613	transferase family protein, putative, expressed
LOC_Os10g31330	Chr10:16428824-16430091	22.6347	103.981	2.19971	4.64047	5e-05	0.00193703	retrotransposon protein, putative, unclassified, expressed
LOC_Os03g37930	Chr3:21060412-21064968	2.05299	9.40447	2.19562	3.5411	5e-05	0.00193703	potassium transporter, putative, expressed
LOC_Os04g49210	Chr4:29338949-29341166	6.96779	31.6451	2.18321	4.57747	5e-05	0.00193703	naringenin,2-oxoglutarate 3-dioxygenase, putative, expressed
LOC_Os01g63270	Chr1:36670220-36676478	8.92779	40.48	2.18083	3.64764	5e-05	0.00193703	alpha-glucan phosphorylast isozyme, putative, expressed
LOC_Os06g48300	Chr6:29208085-29210947	6.12384	27.6669	2.17565	4.08619	5e-05	0.00193703	protein phosphatase 2C, putative, expressed
LOC_Os07g35660	Chr7:21359652-21366555	0.371791	1.67535	2.1719	2.26283	0.00025	0.00724908	TKL_IRAK_DUF26-lc.21 - DUF26 kinases have homology to DUF26 containing loci, expressed
LOC_Os01g64000	Chr1:37174546-37176550	4.95714	22.2988	2.16939	4.30551	5e-05	0.00193703	bZIP transcription factor, putative, expressed
LOC_Os11g12810	Chr11:7255765-7263164	5.94313	26.667	2.16576	5.40908	5e-05	0.00193703	sucrose-phosphate synthase, putative, expressed
LOC_Os05g10650	Chr5:5813264-5815545	10.6221	47.6128	2.16429	5.61028	5e-05	0.00193703	6-phosphofructokinase, putative, expressed
LOC_Os01g12660	Chr1:6970860-6976710	1.06806	4.78552	2.16368	3.41006	5e-05	0.00193703	AAA-type ATPase family protein, putative, expressed
LOC_Os07g03590	Chr7:1437291-1438551	2.70365	12.074	2.15893	2.88375	0.0002	0.00607366	SCP-like extracellular protein, expressed
LOC_Os02g36030	Chr2:21662607-21664323	12.4137	54.6007	2.13699	5.454	5e-05	0.00193703	cytochrome P450, putative, expressed
LOC_Os05g15690	Chr5:8870359-8871945	7.93444	34.8138	2.13346	3.96078	5e-05	0.00193703	expansin precursor, putative, expressed
LOC_Os07g40000	Chr7:23996514-23997565	16.2894	71.2429	2.12881	5.11142	5e-05	0.00193703	DUF260 domain containing protein, putative, expressed
LOC_Os10g28080	Chr10:14589925-14591220	98.1646	426.31	2.11863	5.25638	5e-05	0.00193703	glycosyl hydrolase, putative, expressed
LOC_Os03g47270	Chr3:26746796-26747692	1.68857	7.32492	2.11701	2.47455	0.00075	0.0176172	GCRP4 - Glycine and cysteine rich family protein precursor, expressed
LOC_Os12g42220	Chr12:26194508-26195982	1.60265	6.94013	2.1145	2.91946	0.0001	0.00350783	expressed protein
LOC_Os02g42450	Chr2:25539457-25540426	49.4085	210.664	2.09211	4.04393	5e-05	0.00193703	RIPER1 - Ripening-related family protein precursor, expressed
LOC_Os03g59430	Chr3:33829499-33834198	5.30369	22.542	2.08755	4.59893	5e-05	0.00193703	uncharacterized glycosyltransferase, putative, expressed
LOC_Os02g43470	Chr2:26240125-26242983	0.923788	3.92104	2.0856	2.37404	0.00055	0.0137488	glutamate dehydrogenase protein, putative, expressed
LOC_Os02g02210	Chr2:679444-697350	10.643	45.1199	2.08385	4.41992	5e-05	0.00193703	aminotransferase, putative, expressed
LOC_Os07g08150	Chr7:4143339-4144573	16.9631	71.6762	2.0791	4.41625	5e-05	0.00193703	early light-induced protein, chloroplast precursor, putative, expressed
LOC_Os10g34930	Chr10:18640396-18641937	37.5876	157.598	2.06792	4.83044	5e-05	0.00193703	secretory protein, putative, expressed
LOC_Os11g37970	Chr11:22511505-22512404	234.897	979.549	2.06009	3.91525	5e-05	0.00193703	WIP5 - Wound-induced protein precursor, expressed
LOC_Os08g39840	Chr8:25216362-25224080	0.616248	2.55322	2.05074	2.579	0.00025	0.00724908	lipoxygenase, chloroplast precursor, putative, expressed
LOC_Os12g27830	Chr12:16398237-16400772	1.60969	6.66417	2.04964	2.58833	5e-05	0.00193703	dehydrogenase/reductase, putative, expressed
LOC_Os04g05010	Chr4:2426735-2429504	22.3445	92.3911	2.04783	4.0049	5e-05	0.00193703	CBS domain containing membrane protein, putative, expressed
LOC_Os01g43851	Chr1:25119733-25121927	0.65367	2.69411	2.04318	2.35557	0.0019	0.0363587	cytochrome P450 72A1, putative, expressed
LOC_Os10g30410	Chr10:15806653-15811018	1.00749	4.13916	2.03857	2.69828	0.0004	0.0106374	cytochrome P450 71D7, putative, expressed
LOC_Os04g10010	Chr4:5385721-5387215	15.2805	62.7344	2.03756	4.52378	5e-05	0.00193703	sex determination protein tasselseed-2, putative, expressed
LOC_Os03g52810	Chr3:30281982-30288140	0.225892	0.904304	2.00117	2.56996	0.00165	0.0329556	retrotransposon protein, putative, unclassified, expressed
LOC_Os03g33090	Chr3:18935191-18936341	2.6778	10.707	1.99943	2.79145	5e-05	0.00193703	DUF260 domain containing protein, putative, expressed
LOC_Os01g28500	Chr1:15958734-15959500	21.4748	85.5777	1.99459	3.56958	5e-05	0.00193703	SCP-like extracellular protein, expressed
LOC_Os05g46370	Chr5:26879443-26881353	1.00259	3.98774	1.99184	2.68694	0.0015	0.0304722	bHelix-loop-helix transcription factor, putative, expressed
LOC_Os01g51050	Chr1:29323219-29324340	2.68872	10.6453	1.98523	2.17917	0.00135	0.0282714	jacalin-like lectin domain containing protein, expressed
LOC_Os01g51870	Chr1:29820728-29822139	17.5636	69.5129	1.98469	4.93697	5e-05	0.00193703	methyltransferase, putative, expressed
LOC_Os07g02460	Chr7:848965-849761	20.2348	79.8948	1.98126	4.13219	5e-05	0.00193703	expressed protein
LOC_Os04g46630	Chr4:27645594-27647517	36.1122	141.071	1.96586	4.39755	5e-05	0.00193703	expansin precursor, putative, expressed
LOC_Os11g06150	Chr11:2932658-2933856	7.11319	27.764	1.96465	3.81622	5e-05	0.00193703	basic proline-rich protein precursor, putative, expressed
LOC_Os02g51440	Chr2:31515300-31517784	0.499461	1.94321	1.96	2.03395	0.00135	0.0282714	laccase precursor protein, putative, expressed
LOC_Os02g51760	Chr2:31704167-31707395	0.843515	3.27673	1.95777	2.42741	0.00025	0.00724908	expressed protein
LOC_Os11g05190	Chr11:2291322-2292599	24.0346	93.1334	1.95419	4.53032	5e-05	0.00193703	phytosulfokines precursor, putative, expressed
LOC_Os04g44470	Chr4:26323826-26324804	5.01149	19.4077	1.95332	2.87513	5e-05	0.00193703	KUN1 - Kunitz-type trypsin inhibitor precursor, expressed
LOC_Os09g35760	Chr9:20567981-20574897	2.45096	9.48035	1.9516	3.73183	5e-05	0.00193703	homeobox and START domains containing protein, putative, expressed
LOC_Os11g47530	Chr11:28733116-28734280	3.96582	15.3246	1.95016	3.04896	5e-05	0.00193703	glycosyl hydrolase, putative, expressed
LOC_Os12g16720	Chr12:9579746-9582014	14.0024	54.0083	1.94751	5.39327	5e-05	0.00193703	cytochrome P450 71A1, putative, expressed
LOC_Os03g45970	Chr3:25978467-25990239	0.431838	1.66477	1.94677	2.01875	0.0016	0.0321734	expressed protein
LOC_Os01g62770	Chr1:36346112-36349549	0.338611	1.30513	1.94649	2.17833	0.0018	0.0349235	expressed protein
LOC_Os04g09260	Chr4:4923765-4925539	2.96381	11.414	1.94528	3.41969	5e-05	0.00193703	transferase family protein, putative, expressed
LOC_Os09g08130	Chr9:4201068-4204423	6.20085	23.8704	1.94469	3.75838	5e-05	0.00193703	indole-3-glycerol phosphate synthase, chloroplast precursor, putative, expressed
LOC_Os04g14690	Chr4:8243686-8249942	1.76146	6.77591	1.94364	2.84802	5e-05	0.00193703	flavin-containing monooxygenase family protein, putative, expressed
LOC_Os10g09850	Chr10:5325562-5329971	2.24963	8.63949	1.94126	3.08662	5e-05	0.00193703	EF hand family protein, putative, expressed
LOC_Os01g63980	Chr1:37146916-37149200	2.19019	8.40784	1.94068	3.05286	5e-05	0.00193703	ZOS1-17 - C2H2 zinc finger protein, expressed
LOC_Os04g53606	Chr4:31957652-31958630	1.7183	6.58406	1.93799	2.56552	0.00025	0.00724908	expressed protein
LOC_Os03g41130	Chr3:22863493-22864072	4.64623	17.7485	1.93357	2.22843	0.0018	0.0349235	expressed protein
LOC_Os03g45720	Chr3:25801613-25804500	34.577	131.669	1.92903	4.73555	5e-05	0.00193703	glyoxalase family protein, putative, expressed
LOC_Os12g32850	Chr12:19848806-19851543	0.946643	3.59361	1.92454	2.16343	0.0002	0.00607366	cytochrome P450, putative, expressed
LOC_Os04g10060	Chr4:5428337-5434028	8.46266	32.0443	1.92088	3.88338	5e-05	0.00193703	ent-kaurene synthase, chloroplast precursor, putative, expressed
LOC_Os02g49920	Chr2:30500229-30502289	1.06795	4.03885	1.9191	2.60932	0.00065	0.0156554	3-ketoacyl-CoA synthase, putative, expressed
LOC_Os06g51084	Chr6:30897375-30905815	34.4332	130.131	1.91809	2.45783	0.00015	0.00488642	1,4-alpha-glucan-branching enzyme, chloroplast precursor, putative, expressed
LOC_Os02g21810	Chr2:12970221-12972230	1.02636	3.85938	1.91084	2.53041	0.0007	0.0166569	cytochrome P450 51, putative, expressed
LOC_Os03g45280	Chr3:25563652-25564577	63.8467	239.153	1.90525	3.25913	5e-05	0.00193703	dehydrin, putative, expressed
LOC_Os03g03724	Chr3:1667247-1667963	19.2491	71.9845	1.9029	3.34248	5e-05	0.00193703	expressed protein
LOC_Os10g28350	Chr10:14751949-14754326	11.3626	42.4921	1.9029	3.68201	5e-05	0.00193703	1,2-dihydroxy-3-keto-5-methylthiopentene dioxygenase protein, putative, expressed
LOC_Os10g02380	Chr10:866388-870954	43.5474	162.78	1.90227	3.91367	5e-05	0.00193703	oxidoreductase, aldo/keto reductase family protein, putative, expressed
LOC_Os11g42410	Chr11:25522646-25526265	2.25411	8.38438	1.89515	2.74687	0.00035	0.00956479	expressed protein
LOC_Os01g63620	Chr1:36894553-36897429	6.06527	22.4276	1.88663	4.18814	5e-05	0.00193703	expressed protein
LOC_Os02g08330	Chr2:4424438-4426620	1.63464	6.0149	1.87957	2.69018	5e-05	0.00193703	gp176, putative, expressed
LOC_Os01g04330	Chr1:1930993-1931904	4.25958	15.6714	1.87935	2.63767	0.0004	0.0106374	OsCML16 - Calmodulin-related calcium sensor protein, expressed
LOC_Os01g62610	Chr1:36253546-36256977	1.25202	4.54661	1.86054	2.42588	0.0001	0.00350783	peptidyl-prolyl cis-trans isomerase, FKBP-type, putative, expressed
LOC_Os08g09000	Chr8:5238998-5240148	26.1945	95.0672	1.85968	3.8272	5e-05	0.00193703	Cupin domain containing protein, expressed
LOC_Os11g42370	Chr11:25501585-25503169	4.84538	17.5281	1.85499	3.91738	5e-05	0.00193703	transferase family protein, putative, expressed
LOC_Os03g45960	Chr3:25972224-25973470	147.322	532.123	1.85279	4.04203	5e-05	0.00193703	thaumatin, putative, expressed
LOC_Os03g03810	Chr3:1714571-1715230	10.4834	37.8548	1.85237	2.64532	5e-05	0.00193703	DEF8 - Defensin and Defensin-like DEFL family, expressed
LOC_Os02g54140	Chr2:33179485-33180458	3.26626	11.7682	1.84919	2.52054	0.0003	0.00843124	hsp20/alpha crystallin family protein, putative, expressed
LOC_Os04g43200	Chr4:25563392-25565204	10.7462	38.6037	1.84491	3.77006	5e-05	0.00193703	caleosin related protein, putative, expressed
LOC_Os01g59000	Chr1:34099443-34101175	2.81589	10.0865	1.84076	3.12138	5e-05	0.00193703	cytochrome P450, putative, expressed
LOC_Os07g43390	Chr7:25980424-25984955	15.471	55.2647	1.8368	3.54026	5e-05	0.00193703	4-alpha-glucanotransferase, chloroplast precursor, putative, expressed
LOC_Os01g45550	Chr1:25863701-25868361	0.828522	2.9583	1.83616	2.26341	0.0012	0.0257199	auxin efflux carrier component, putative, expressed
LOC_Os01g48500	Chr1:27801412-27802497	1.19477	4.254	1.83209	2.11638	0.0023	0.041919	expressed protein
LOC_Os10g42130	Chr10:22669291-22671877	4.96726	17.6105	1.82592	3.21534	5e-05	0.00193703	no apical meristem protein, putative, expressed
LOC_Os11g26780	Chr11:15336033-15337163	3.76494	13.3461	1.82573	2.52942	5e-05	0.00193703	dehydrin, putative, expressed
LOC_Os07g06080	Chr7:2945226-2949178	12.2923	43.164	1.81207	3.26082	5e-05	0.00193703	FAD dependent oxidoreductase domain containing protein, expressed
LOC_Os01g06740	Chr1:3188756-3190330	2.78295	9.74349	1.80783	2.96834	5e-05	0.00193703	ribosome inactivating protein, putative, expressed
LOC_Os06g32240	Chr6:18773301-18774641	4.16427	14.5414	1.80403	2.57972	0.0002	0.00607366	THION9 - Plant thionin family protein precursor, expressed
LOC_Os09g12290	Chr9:6995048-7009516	5.96942	20.7886	1.80013	4.1741	5e-05	0.00193703	bifunctional aspartokinase/homoserine dehydrogenase, chloroplast precursor, putative, expressed
LOC_Os03g50080	Chr3:28565471-28566831	2.59291	9.01084	1.79709	2.37925	0.00015	0.00488642	peptidyl-prolyl cis-trans isomerase, FKBP-type, putative, expressed
LOC_Os03g52820	Chr3:30288768-30291910	0.555111	1.92655	1.79517	2.36341	0.00115	0.0249408	retrotransposon protein, putative, unclassified, expressed
LOC_Os07g34570	Chr7:20724562-20726098	156.988	543.412	1.79139	3.07395	0.00055	0.0137488	FAD dependent oxidoreductase domain containing protein, expressed
LOC_Os08g38990	Chr8:24645859-24649860	0.953412	3.29726	1.7901	2.40866	0.00015	0.00488642	WRKY30, expressed
LOC_Os09g37834	Chr9:21797657-21801244	1.25935	4.34365	1.78623	2.70793	5e-05	0.00193703	serine/threonine-protein kinase receptor precursor, putative, expressed
LOC_Os01g22352	Chr1:12564282-12570032	163.578	559.819	1.77498	3.71469	5e-05	0.00193703	peroxidase precursor, putative, expressed
LOC_Os01g28690	Chr1:16061946-16067662	0.715037	2.44503	1.77376	2.16538	0.0012	0.0257199	nucleoporin autopeptidase domain containing protein, expressed
LOC_Os03g08360	Chr3:4266977-4271866	3.83254	13.0851	1.77155	3.0247	5e-05	0.00193703	3-ketoacyl-CoA synthase 10, putative, expressed
LOC_Os09g10010	Chr9:5454022-5455007	46.7496	159.314	1.76885	3.59189	5e-05	0.00193703	expressed protein
LOC_Os03g10100	Chr3:5112101-5114453	4.69539	15.966	1.76569	3.67631	5e-05	0.00193703	transporter family protein, putative, expressed
LOC_Os06g07220	Chr6:3455732-3456811	4.15564	14.1236	1.76497	2.88634	5e-05	0.00193703	LTPL128 - Protease inhibitor/seed storage/LTP family protein precursor, expressed
LOC_Os04g42830	Chr4:25346877-25348319	2.14339	7.25534	1.75915	1.93875	0.00115	0.0249408	transferase family protein, putative, expressed
LOC_Os12g05210	Chr12:2312449-2313272	4.64146	15.6877	1.75698	2.75917	5e-05	0.00193703	expressed protein
LOC_Os02g35329	Chr2:21250125-21251323	1.9695	6.63204	1.75162	2.29415	0.0014	0.0288354	RING-H2 finger protein ATL3F, putative, expressed
LOC_Os01g64790	Chr1:37589451-37592446	3.257	10.9275	1.74635	3.18274	5e-05	0.00193703	AP2 domain containing protein, expressed
LOC_Os10g38740	Chr10:20633311-20634954	112.051	375.525	1.74476	3.93218	5e-05	0.00193703	glutathione S-transferase, putative, expressed
LOC_Os02g19820	Chr2:11592219-11596451	50.9173	170.587	1.74428	3.32634	5e-05	0.00193703	nodulin MtN3 family protein, putative, expressed
LOC_Os12g40260	Chr12:24915509-24917030	3.68306	12.2747	1.73672	3.32472	5e-05	0.00193703	WD-40 repeat family protein, putative, expressed
LOC_Os05g04000	Chr5:1795988-1797051	12.5877	41.8598	1.73355	2.91508	5e-05	0.00193703	expressed protein
LOC_Os02g17000	Chr2:9712537-9715959	0.651997	2.15985	1.72799	2.02239	0.0008	0.0184989	OsSub14 - Putative Subtilisin homologue, expressed
LOC_Os03g46200	Chr3:26119967-26120832	7.25915	24.0043	1.72542	3.11417	5e-05	0.00193703	acetyltransferase, GNAT family, putative, expressed
LOC_Os04g10160	Chr4:5484767-5486773	24.8663	82.2229	1.72535	4.12324	5e-05	0.00193703	cytochrome P450, putative, expressed
LOC_Os02g17860	Chr2:10341828-10347290	0.570274	1.88124	1.72196	1.87673	0.00215	0.0397031	retrotransposon protein, putative, unclassified, expressed
LOC_Os11g37210	Chr11:21986647-21990350	11.6357	38.1923	1.71472	3.36551	5e-05	0.00193703	MTN26L5 - MtN26 family protein precursor, expressed
LOC_Os06g05480	Chr6:2477491-2478406	73.5568	241.038	1.71233	3.84078	5e-05	0.00193703	expressed protein
LOC_Os07g03467	Chr7:1388412-1389436	30.18	98.1823	1.70187	3.85611	5e-05	0.00193703	SCP-like extracellular protein, expressed
LOC_Os02g03710	Chr2:1558478-1559143	16.8434	54.7163	1.69979	3.38604	5e-05	0.00193703	UP-9A, putative, expressed
LOC_Os03g47050	Chr3:26617085-26618334	8.11804	26.3589	1.69909	3.10054	5e-05	0.00193703	expressed protein
LOC_Os05g33570	Chr5:19718505-19737857	92.8343	299.101	1.6879	2.78005	5e-05	0.00193703	pyruvate, phosphate dikinase, chloroplast precursor, putative, expressed
LOC_Os07g08420	Chr7:4322230-4326708	0.749465	2.41348	1.68718	1.98049	0.0019	0.0363587	bZIP transcription factor domain containing protein, expressed
LOC_Os10g09240	Chr10:4994497-4995160	8.99931	28.8587	1.68112	2.33955	0.00025	0.00724908	expressed protein
LOC_Os11g38160	Chr11:22625529-22627579	2.11758	6.77757	1.67835	2.67276	0.00015	0.00488642	transporter family protein, putative, expressed
LOC_Os12g13550	Chr12:7602045-7606922	0.51763	1.65051	1.67292	1.94576	0.0013	0.0273691	NBS-LRR disease resistance protein, putative, expressed
LOC_Os10g30390	Chr10:15796177-15799887	11.3639	36.2191	1.67229	3.59484	5e-05	0.00193703	cytochrome P450, putative, expressed
LOC_Os03g10980	Chr3:5639951-5643559	1.95369	6.22322	1.67146	2.9054	0.0002	0.00607366	expressed protein
LOC_Os01g13610	Chr1:7619079-7624561	10.8706	34.5911	1.66996	3.33082	5e-05	0.00193703	isoflavone reductase homolog IRL, putative, expressed
LOC_Os01g40260	Chr1:22731942-22733240	2.74697	8.73754	1.66939	2.19965	0.0009	0.020492	WRKY77, expressed
LOC_Os05g07810	Chr5:4205346-4207821	2.77104	8.79949	1.66699	2.24652	0.0006	0.0147351	universal stress protein domain containing protein, putative, expressed
LOC_Os08g04180	Chr8:2029731-2033180	66.4793	210.56	1.66326	3.63284	5e-05	0.00193703	tryptophan synthase beta chain 1, putative, expressed
LOC_Os05g45100	Chr5:26198394-26200034	2.39537	7.57895	1.66175	2.57346	0.00015	0.00488642	anthocyanidin 5,3-O-glucosyltransferase, putative, expressed
LOC_Os12g43380	Chr12:26912973-26922761	70.997	224.454	1.66059	3.55692	5e-05	0.00193703	thaumatin, putative, expressed
LOC_Os03g11910	Chr3:6243989-6247317	2.20776	6.97813	1.66026	2.65982	5e-05	0.00193703	DnaK family protein, putative, expressed
LOC_Os03g51930	Chr3:29788460-29791210	15.4748	48.7488	1.65545	3.55671	5e-05	0.00193703	expressed protein
LOC_Os01g42860	Chr1:24392840-24393423	205.332	645.265	1.65194	3.66481	5e-05	0.00193703	inhibitor I family protein, putative, expressed
LOC_Os05g32710	Chr5:19154969-19157600	3.4676	10.8958	1.65176	2.92967	5e-05	0.00193703	Alpha amylase, catalytic domain containing protein, expressed
LOC_Os04g56430	Chr4:33641291-33642362	241.301	757.542	1.65049	3.24619	0.0002	0.00607366	cysteine-rich receptor-like protein kinase, putative, expressed
LOC_Os11g10480	Chr11:5712640-5716288	24.6545	77.3419	1.6494	3.43207	5e-05	0.00193703	dehydrogenase, putative, expressed
LOC_Os07g09190	Chr7:4821206-4824667	42.2171	131.825	1.64272	3.78747	5e-05	0.00193703	transketolase, putative, expressed
LOC_Os11g37950	Chr11:22502006-22503109	332.689	1038.83	1.64271	2.74078	5e-05	0.00193703	WIP3 - Wound-induced protein precursor, expressed
LOC_Os04g52440	Chr4:31169011-31174731	8.45065	26.3619	1.64132	3.6836	5e-05	0.00193703	aminotransferase, putative, expressed
LOC_Os01g06500	Chr1:3058542-3059717	3.54828	11.0545	1.63944	2.35124	0.00025	0.00724908	PHLOEM 2-LIKE A5, putative, expressed
LOC_Os04g29810	Chr4:17765038-17766782	2.20231	6.8336	1.63363	1.86444	0.0028	0.0483244	expressed protein
LOC_Os09g20000	Chr9:11976354-11978024	5.46684	16.9585	1.63323	2.56883	0.00015	0.00488642	heavy metal-associated domain containing protein, expressed
LOC_Os10g33190	Chr10:17389720-17393970	3.77815	11.6768	1.62789	2.26383	0.001	0.0223195	expressed protein
LOC_Os03g63310	Chr3:35777908-35781336	5.02722	15.5089	1.62526	3.53666	5e-05	0.00193703	cytochrome P450 71E1, putative, expressed
LOC_Os02g52010	Chr2:31840426-31841847	11.6128	35.7994	1.62422	3.52388	5e-05	0.00193703	phosphate-induced protein 1 conserved region domain containing protein, expressed
LOC_Os11g26760	Chr11:15327767-15328657	2.53324	7.79706	1.62195	1.96318	0.00255	0.0451247	dehydrin, putative, expressed
LOC_Os01g65260	Chr1:37866112-37868060	2.28444	7.00248	1.61602	2.61709	0.00055	0.0137488	amidophosphoribosyltransferase, chloroplast precursor, putative, expressed
LOC_Os12g43440	Chr12:26956141-26956894	6.25203	19.1211	1.61277	2.39854	0.0003	0.00843124	thaumatin, putative, expressed
LOC_Os04g38950	Chr4:23139157-23142821	21.625	66.0054	1.60988	3.78064	5e-05	0.00193703	class I glutamine amidotransferase, putative, expressed
LOC_Os02g38230	Chr2:23121132-23123149	12.4138	37.8681	1.60904	3.48447	5e-05	0.00193703	high affinity nitrate transporter, putative, expressed
LOC_Os08g40930	Chr8:25889493-25900576	3.03083	9.23507	1.60741	2.62927	5e-05	0.00193703	Alpha amylase, catalytic domain containing protein, expressed
LOC_Os04g54630	Chr4:32481116-32481777	8.51216	25.9346	1.60728	2.37937	0.00015	0.00488642	expressed protein
LOC_Os03g19420	Chr3:10926468-10927950	96.5056	292.819	1.60132	3.06097	5e-05	0.00193703	nicotianamine synthase, putative, expressed
LOC_Os12g44070	Chr12:27329995-27332079	1.97761	5.99724	1.60054	2.69193	0.00045	0.0116793	nodulin, putative, expressed
LOC_Os01g12520	Chr1:6879904-6881968	3.19499	9.68776	1.60035	2.3745	0.001	0.0223195	mitochondrial carrier protein, putative, expressed
LOC_Os06g35160	Chr6:20490194-20492274	9.21438	27.8611	1.5963	3.62812	5e-05	0.00193703	CAMK_KIN1/SNF1/Nim1_like.26 - CAMK includes calcium/calmodulin depedent protein kinases, expressed
LOC_Os04g54830	Chr4:32605091-32608651	9.56272	28.8432	1.59274	3.72754	5e-05	0.00193703	expressed protein
LOC_Os01g61510	Chr1:35585864-35588377	4.85178	14.5777	1.58717	3.19053	5e-05	0.00193703	ammonium transporter protein, putative, expressed
LOC_Os02g04170	Chr2:1821854-1826394	3.65309	10.9757	1.58712	2.99218	5e-05	0.00193703	L-aspartate oxidase 1, putative, expressed
LOC_Os06g35540	Chr6:20727091-20731771	7.81292	23.4173	1.58364	3.39336	5e-05	0.00193703	aminotransferase, classes I and II, domain containing protein, expressed
LOC_Os05g04170	Chr5:1866877-1873323	3.42777	10.2686	1.58289	2.80572	5e-05	0.00193703	AMP-binding enzyme, putative, expressed
LOC_Os03g46060	Chr3:26032939-26033802	109.241	327.093	1.58219	4.03524	5e-05	0.00193703	thaumatin family domain containing protein, expressed
LOC_Os07g14610	Chr7:8334368-8335722	5.48707	16.412	1.58064	2.31437	0.0016	0.0321734	IAA-amino acid hydrolase ILR1-like 6 precursor, putative, expressed
LOC_Os02g40240	Chr2:24350427-24354694	1.22078	3.64054	1.57635	2.66644	5e-05	0.00193703	receptor kinase, putative, expressed
LOC_Os05g49300	Chr5:28289828-28293272	9.29627	27.7061	1.57548	3.00002	5e-05	0.00193703	iron-sulfur cluster assembly enzyme ISCU, mitochondrial precursor, putative, expressed
LOC_Os12g36860	Chr12:22595368-22597000	4.57945	13.6412	1.57472	1.91167	0.0019	0.0363587	pathogenesis-related protein 10, putative, expressed
LOC_Os07g09814	Chr7:5219437-5226721	6.36688	18.955	1.57392	2.86549	5e-05	0.00193703	OsFBX221 - F-box domain containing protein, expressed
LOC_Os03g24690	Chr3:14067750-14071112	2.85421	8.40999	1.55901	2.37028	0.0004	0.0106374	terpene synthase, putative, expressed
LOC_Os01g59530	Chr1:34420989-34423678	7.75398	22.8398	1.55854	2.66815	5e-05	0.00193703	OsCML1 - Calmodulin-related calcium sensor protein, expressed
LOC_Os02g17880	Chr2:10359559-10361069	6.72163	19.7419	1.55437	2.20479	0.00045	0.0116793	glycosyl hydrolases family 16, putative, expressed
LOC_Os01g50910	Chr1:29233027-29234256	34.7681	101.631	1.54751	3.21324	5e-05	0.00193703	late embryogenesis abundant protein, group 3, putative, expressed
LOC_Os08g04340	Chr8:2129612-2130615	2.5683	7.50564	1.54716	1.76633	0.00275	0.047739	plastocyanin-like domain containing protein, putative, expressed
LOC_Os02g51750	Chr2:31698160-31700503	90.7871	263.953	1.53972	3.51972	5e-05	0.00193703	annexin, putative, expressed
LOC_Os04g13210	Chr4:7301572-7312295	3.73343	10.8512	1.53928	3.42654	5e-05	0.00193703	multidrug resistance-associated protein, putative, expressed
LOC_Os11g15624	Chr11:8864460-8867281	6.63925	19.2686	1.53716	2.17977	0.0014	0.0288354	expressed protein
LOC_Os09g36080	Chr9:20774282-20776230	6.03028	17.4743	1.53494	3.63772	5e-05	0.00193703	cytochrome P450, putative, expressed
LOC_Os11g37560	Chr11:22175491-22178883	2.26353	6.53526	1.52967	2.50987	5e-05	0.00193703	expressed protein
LOC_Os01g03370	Chr1:1356600-1361257	0.607914	1.75382	1.52856	1.86907	0.0016	0.0321734	senescence-induced receptor-like serine/threonine-protein kinase precursor, putative, expressed
LOC_Os03g04060	Chr3:1860426-1861786	19.1985	55.2233	1.52428	3.32465	5e-05	0.00193703	CHIT16 - Chitinase family protein precursor, expressed
LOC_Os06g48020	Chr6:29035685-29038299	3.70078	10.6406	1.52368	2.59824	0.0002	0.00607366	peroxidase precursor, putative, expressed
LOC_Os02g58150	Chr2:35584960-35589249	2.94862	8.44558	1.51816	2.42327	0.0005	0.0126724	expressed protein
LOC_Os08g39850	Chr8:25240905-25250279	5.5558	15.9021	1.51715	3.44557	5e-05	0.00193703	lipoxygenase, chloroplast precursor, putative, expressed
LOC_Os06g20310	Chr6:11669577-11673430	0.926556	2.64314	1.5123	1.88902	0.0024	0.0432437	expressed protein
LOC_Os12g36850	Chr12:22591675-22593522	268.743	765.674	1.5105	3.15852	5e-05	0.00193703	pathogenesis-related Bet v I family protein, putative, expressed
LOC_Os06g29730	Chr6:17066918-17068618	336.542	953.155	1.50192	3.32732	5e-05	0.00193703	RALFL28 - Rapid ALkalinization Factor RALF family protein precursor, expressed
LOC_Os07g02570	Chr7:925305-926838	1.49452	4.22315	1.49863	1.97152	0.00155	0.0313538	NB-ARC domain containing protein, expressed
LOC_Os04g50940	Chr4:30156251-30159323	2.96672	8.37758	1.49767	2.69406	0.00025	0.00724908	peptide transporter PTR2, putative, expressed
LOC_Os11g09020	Chr11:4799113-4801313	6.19378	17.4828	1.49704	2.81721	5e-05	0.00193703	amino acid transporter, putative, expressed
LOC_Os05g08750	Chr5:4799110-4800891	4.69464	13.2405	1.49587	3.06492	0.0001	0.00350783	UDP-glucoronosyl and UDP-glucosyl transferase domain containing protein, expressed
LOC_Os05g38660	Chr5:22665338-22666007	8.24486	23.2087	1.4931	2.38113	0.00035	0.00956479	expressed protein
LOC_Os06g04480	Chr6:1922428-1923594	14.0818	39.5846	1.49111	2.80718	5e-05	0.00193703	expressed protein
LOC_Os12g18560	Chr12:10732271-10733458	2.84912	7.99712	1.48896	2.20896	0.00245	0.0438783	invertase/pectin methylesterase inhibitor family protein, putative, expressed
LOC_Os06g35560	Chr6:20751033-20752958	5.92484	16.606	1.48685	3.30293	5e-05	0.00193703	reticuline oxidase-like protein precursor, putative, expressed
LOC_Os01g62900	Chr1:36430977-36442944	3.80369	10.64	1.48403	3.0873	5e-05	0.00193703	amino acid kinase, putative, expressed
LOC_Os07g33910	Chr7:20277395-20279936	1.43809	4.01318	1.4806	2.14259	0.0006	0.0147351	transporter family protein, putative, expressed
LOC_Os11g47520	Chr11:28730144-28731323	16.9737	47.247	1.47692	3.12884	5e-05	0.00193703	glycosyl hydrolase, putative, expressed
LOC_Os05g45090	Chr5:26196243-26198100	4.00996	11.1398	1.47407	2.84928	0.0001	0.00350783	anthocyanidin 5,3-O-glucosyltransferase, putative, expressed
LOC_Os07g39270	Chr7:23506851-23509293	77.3075	214.732	1.47386	3.5626	5e-05	0.00193703	polyprenyl synthetase, putative, expressed
LOC_Os06g45710	Chr6:27676317-27679785	38.6259	107.202	1.4727	3.09587	5e-05	0.00193703	phosphoglycerate kinase protein, putative, expressed
LOC_Os04g22120	Chr4:12534143-12539647	1.92871	5.33797	1.46866	2.57375	0.00035	0.00956479	protein kinase, putative, expressed
LOC_Os04g58090	Chr4:34597644-34598781	16.3028	45.0138	1.46525	3.69788	5e-05	0.00193703	harpin-induced protein 1 domain containing protein, expressed
LOC_Os03g18130	Chr3:10116218-10124384	167.566	461.289	1.46094	2.43547	5e-05	0.00193703	asparagine synthetase, putative, expressed
LOC_Os01g16170	Chr1:9133518-9140430	5.35753	14.7468	1.46076	2.93906	5e-05	0.00193703	PQ loop repeat domain containing protein, expressed
LOC_Os02g16940	Chr2:9650580-9656895	1.59054	4.3729	1.45908	1.93745	0.0023	0.041919	OsSub13 - Putative Subtilisin homologue, expressed
LOC_Os03g18850	Chr3:10562230-10563279	283.119	775.951	1.45455	2.82501	5e-05	0.00193703	pathogenesis-related Bet v I family protein, putative, expressed
LOC_Os08g13440	Chr8:7994391-7995717	17.9567	49.1568	1.45286	2.97177	5e-05	0.00193703	cupin domain containing protein, expressed
LOC_Os07g31884	Chr7:18956321-18963235	47.2843	129.087	1.44892	3.69295	5e-05	0.00193703	MATE efflux family protein, putative, expressed
LOC_Os11g25040	Chr11:14267736-14268968	3.55266	9.65583	1.4425	2.4187	0.00115	0.0249408	plant-specific domain TIGR01615 family protein, expressed
LOC_Os08g33650	Chr8:21014457-21018732	1.98009	5.35217	1.43456	1.8718	0.0028	0.0483244	SET domain-containing protein, putative, expressed
LOC_Os10g36180	Chr10:19346333-19348306	4.27604	11.5429	1.43266	2.68741	0.0005	0.0126724	expressed protein
LOC_Os01g12110	Chr1:6590898-6592136	4.18183	11.2813	1.43172	2.06917	0.0018	0.0349235	expressed protein
LOC_Os03g42600	Chr3:23715171-23715759	17.2017	46.3682	1.43058	2.4654	0.0004	0.0106374	expressed protein
LOC_Os06g51050	Chr6:30887214-30888471	62.6634	168.911	1.43057	3.99076	5e-05	0.00193703	CHIT7 - Chitinase family protein precursor, expressed
LOC_Os09g29710	Chr9:18067433-18068462	26.1676	70.5175	1.4302	2.81255	5e-05	0.00193703	beta-expansin precursor, putative, expressed
LOC_Os06g20790	Chr6:11984847-11992872	4.39697	11.8386	1.42891	2.52316	5e-05	0.00193703	SAM dependent carboxyl methyltransferase, putative, expressed
LOC_Os01g52530	Chr1:30180580-30184477	9.5606	25.7407	1.42888	3.09536	5e-05	0.00193703	phosphoribosyl transferase, putative, expressed
LOC_Os01g68680	Chr1:39881006-39890797	2.8153	7.57674	1.42829	2.84367	5e-05	0.00193703	tetratricopeptide repeat domain containing protein, expressed
LOC_Os03g15530	Chr3:8530909-8533071	8.77801	23.5687	1.4249	3.27863	5e-05	0.00193703	expressed protein
LOC_Os07g23430	Chr7:13219679-13224915	19.0175	51.0028	1.42325	3.38945	5e-05	0.00193703	fatty acid desaturase, putative, expressed
LOC_Os04g12970	Chr4:7156819-7159820	2.64154	7.08426	1.42324	2.25271	0.0004	0.0106374	UDP-glucoronosyl/UDP-glucosyl transferase, putative, expressed
LOC_Os12g07580	Chr12:3789861-3790727	12.6412	33.8332	1.42031	2.66916	5e-05	0.00193703	dirigent, putative, expressed
LOC_Os03g52380	Chr3:30076354-30077045	23.3497	62.4022	1.4182	2.64033	5e-05	0.00193703	PIII5 - Proteinase inhibitor II family protein precursor, expressed
LOC_Os10g01134	Chr10:110137-116454	23.9479	63.6758	1.41085	3.64123	5e-05	0.00193703	OsSCP46 - Putative Serine Carboxypeptidase homologue, expressed
LOC_Os12g02300	Chr12:727799-728701	9.38817	24.9623	1.41083	2.27277	0.0006	0.0147351	LTPL26 - Protease inhibitor/seed storage/LTP family protein precursor, expressed
LOC_Os01g57968	Chr1:33531938-33533704	11.0406	29.351	1.41059	3.13126	5e-05	0.00193703	expressed protein
LOC_Os04g09900	Chr4:5318059-5326427	65.8015	174.918	1.41049	2.63576	0.0001	0.00350783	ent-kaurene synthase, chloroplast precursor, putative, expressed
LOC_Os06g07932	Chr6:3854645-3857393	1.88458	5.00952	1.41043	1.98096	0.0017	0.0337838	flavonol synthase/flavanone 3-hydroxylase, putative, expressed
LOC_Os03g14050	Chr3:7626454-7629682	110.062	292.374	1.4095	2.88997	0.0001	0.00350783	thaumatin-like protein 1 precursor, putative, expressed
LOC_Os04g38540	Chr4:22902576-22905751	4.90247	12.9958	1.40647	2.57327	5e-05	0.00193703	aldose 1-epimerase, putative, expressed
LOC_Os08g25430	Chr8:15476555-15483069	5.51901	14.6095	1.40442	2.99277	5e-05	0.00193703	cysteine-rich receptor-like protein kinase 35 precursor, putative, expressed
LOC_Os03g41330	Chr3:22976954-22979936	3.54229	9.37119	1.40355	2.13509	0.0016	0.0321734	DUF260 domain containing protein, putative, expressed
LOC_Os03g52390	Chr3:30078323-30078929	447.088	1182.07	1.40268	3.20683	5e-05	0.00193703	PIII1 - Proteinase inhibitor II family protein precursor, expressed
LOC_Os01g41810	Chr1:23673291-23675869	4.59493	12.1408	1.40175	2.50798	5e-05	0.00193703	cytochrome P450 72A1, putative, expressed
LOC_Os02g39330	Chr2:23742940-23744109	5.59417	14.7759	1.40126	2.30281	0.0005	0.0126724	CHIT1 - Chitinase family protein precursor, expressed
LOC_Os10g35070	Chr10:18707758-18711564	29.7653	78.6173	1.40122	3.26422	5e-05	0.00193703	alpha-galactosidase precursor, putative, expressed
LOC_Os04g25060	Chr4:14453466-14454812	17.9229	47.2573	1.39874	3.44726	5e-05	0.00193703	cysteine-rich receptor-like protein kinase, putative, expressed
LOC_Os10g03320	Chr10:1405705-1407215	4.6711	12.3042	1.39731	2.67484	0.0002	0.00607366	UDP-glucoronosyl and UDP-glucosyl transferase domain containing protein, expressed
LOC_Os10g23820	Chr10:12214878-12216579	14.4022	37.8967	1.39579	3.5367	5e-05	0.00193703	transferase family protein, putative, expressed
LOC_Os06g49640	Chr6:30034711-30037742	15.0202	39.4019	1.39136	3.16651	5e-05	0.00193703	uncharacterized UPF0114 domain containing protein, expressed
LOC_Os02g09940	Chr2:5166990-5168040	4.94932	12.9764	1.39059	2.28304	0.0005	0.0126724	peroxiredoxin, putative, expressed
LOC_Os03g16334	Chr3:9011582-9016580	7.62756	19.9961	1.39042	3.10538	5e-05	0.00193703	fringe-related protein, putative, expressed
LOC_Os08g39830	Chr8:25211492-25214797	1.14153	2.98502	1.38677	1.91401	0.00235	0.042504	ethylene-insensitive 3, putative, expressed
LOC_Os06g05420	Chr6:2449088-2449823	16.0725	41.9636	1.38454	2.48259	5e-05	0.00193703	expressed protein
LOC_Os04g10000	Chr4:5380094-5381565	20.7032	53.9821	1.38262	3.37628	5e-05	0.00193703	sex determination protein tasselseed-2, putative, expressed
LOC_Os12g26960	Chr12:15788560-15789163	36.4381	94.9868	1.38228	2.76744	5e-05	0.00193703	THION34 - Plant thionin family protein precursor, expressed
LOC_Os08g31860	Chr8:19747415-19748835	3.03139	7.86896	1.3762	2.30465	0.00105	0.0231957	expressed protein
LOC_Os01g04620	Chr1:2071829-2073621	22.0217	57.1383	1.37553	3.60986	5e-05	0.00193703	transposon protein, putative, unclassified, expressed
LOC_Os04g16722	Chr4:9094074-9098277	11.9031	30.8648	1.37462	3.18446	5e-05	0.00193703	uncharacterized protein ycf68, putative, expressed
LOC_Os11g47500	Chr11:28723112-28724027	7.7505	20.0415	1.37063	2.29898	0.0009	0.020492	glycosyl hydrolase, putative, expressed
LOC_Os01g59100	Chr1:34141402-34145203	4.04515	10.4567	1.37016	2.71953	0.0003	0.00843124	cytokinin-N-glucosyltransferase 1, putative, expressed
LOC_Os07g03770	Chr7:1566063-1572187	7.0199	18.1335	1.36913	2.8063	5e-05	0.00193703	Homeobox domain containing protein, expressed
LOC_Os01g65660	Chr1:38112065-38120760	5.37923	13.8561	1.36505	1.91587	0.0013	0.0273691	amino acid transporter, putative, expressed
LOC_Os11g45990	Chr11:27828620-27835246	11.5327	29.6716	1.36335	3.26786	5e-05	0.00193703	von Willebrand factor type A domain containing protein, putative, expressed
LOC_Os12g31860	Chr12:19180633-19185917	37.9588	97.2141	1.35673	3.32297	5e-05	0.00193703	ureide permease, putative, expressed
LOC_Os11g05614	Chr11:2550550-2553128	2.05551	5.26033	1.35566	2.26327	0.00035	0.00956479	no apical meristem protein, putative, expressed
LOC_Os07g29410	Chr7:17268664-17270113	2.51805	6.44243	1.3553	2.08557	0.0026	0.0458728	thioredoxin, putative, expressed
LOC_Os06g14050	Chr6:7835232-7841307	2.68347	6.84307	1.35054	2.46285	0.0002	0.00607366	membrane attack complex component/perforin/complement C9, putative, expressed
LOC_Os07g44410	Chr7:26542979-26545183	171.568	437.293	1.34982	3.54877	5e-05	0.00193703	WD40-like Beta Propeller Repeat family protein, expressed
LOC_Os08g40270	Chr8:25493504-25496359	3.05601	7.77265	1.34676	2.73103	0.0008	0.0184989	lectin-like protein kinase, putative, expressed
LOC_Os07g08430	Chr7:4330345-4333642	60.6206	153.901	1.34412	3.26988	5e-05	0.00193703	indole-3-glycerol phosphate lyase, chloroplast precursor, putative, expressed
LOC_Os01g04630	Chr1:2074752-2077903	29.2485	73.9964	1.33909	3.24574	5e-05	0.00193703	muconate cycloisomerase, putative, expressed
LOC_Os03g02330	Chr3:812821-814725	10.7081	26.9656	1.33242	3.53056	5e-05	0.00193703	AAA-type ATPase family protein, putative, expressed
LOC_Os01g53220	Chr1:30582484-30583743	8.22668	20.7121	1.33209	2.68782	0.00015	0.00488642	HSF-type DNA-binding domain containing protein, expressed
LOC_Os05g02240	Chr5:711548-715994	11.6508	29.3239	1.33165	3.79925	5e-05	0.00193703	ATCHX20, putative, expressed
LOC_Os03g19427	Chr3:10929482-10930895	78.0422	196.397	1.33145	2.72094	5e-05	0.00193703	nicotianamine synthase, putative, expressed
LOC_Os01g57854	Chr1:33453432-33460087	13.3955	33.6666	1.32957	3.5805	5e-05	0.00193703	pectinesterase, putative, expressed
LOC_Os05g47730	Chr5:27345714-27346293	11.1492	27.9868	1.3278	1.99003	0.00115	0.0249408	LTPL153 - Protease inhibitor/seed storage/LTP family protein precursor, expressed
LOC_Os09g29404	Chr9:17851429-17868669	5.11344	12.7918	1.32285	2.60047	5e-05	0.00193703	glycogen operon protein glgX, putative, expressed
LOC_Os09g22000	Chr9:13319822-13325707	65.879	164.751	1.3224	3.24917	5e-05	0.00193703	hydrolase, HAD superfamily, Cof family, putative, expressed
LOC_Os12g43490	Chr12:26979990-26981087	163.119	407.232	1.31993	3.47193	5e-05	0.00193703	thaumatin, putative, expressed
LOC_Os10g40040	Chr10:21444256-21445487	9.77882	24.3886	1.31848	2.66246	0.0002	0.00607366	expressed protein
LOC_Os04g32770	Chr4:19766025-19771877	0.63471	1.58244	1.31798	1.88785	0.00285	0.0490093	retrotransposon protein, putative, unclassified, expressed
LOC_Os06g35960	Chr6:20996263-20998867	14.7523	36.7609	1.31723	3.10458	5e-05	0.00193703	HSF-type DNA-binding domain containing protein, expressed
LOC_Os09g31031	Chr9:18669316-18671727	13.3622	33.2683	1.31599	2.50728	5e-05	0.00193703	ubiquitin family protein, putative, expressed
LOC_Os01g73250	Chr1:42460554-42462334	63.588	158.249	1.31537	2.4443	5e-05	0.00193703	abscisic stress-ripening, putative, expressed
LOC_Os03g03450	Chr3:1484201-1490669	23.2561	57.8402	1.31447	2.4413	0.0001	0.00350783	anthranilate phosphoribosyltransferase, chloroplast precursor, putative, expressed
LOC_Os07g33780	Chr7:20214024-20218702	59.563	148.137	1.31444	2.95043	5e-05	0.00193703	pleiotropic drug resistance protein 5, putative, expressed
LOC_Os07g04560	Chr7:2023157-2025061	15.7098	38.8712	1.30704	3.15776	5e-05	0.00193703	no apical meristem protein, putative, expressed
LOC_Os08g02030	Chr8:655747-657391	27.0879	66.9591	1.30563	3.67966	5e-05	0.00193703	transferase family protein, putative, expressed
LOC_Os06g38764	Chr6:23013153-23014890	12.7645	31.5451	1.30528	2.47378	5e-05	0.00193703	expressed protein
LOC_Os04g25650	Chr4:14863452-14864827	14.5099	35.7665	1.30157	2.97175	5e-05	0.00193703	cysteine-rich receptor-like protein kinase, putative, expressed
LOC_Os07g23410	Chr7:13201059-13206927	40.8087	100.544	1.30088	3.18159	5e-05	0.00193703	fatty acid desaturase, putative, expressed
LOC_Os07g48490	Chr7:29004216-29006252	214.603	528.364	1.29986	2.15791	0.001	0.0223195	stress responsive protein, putative, expressed
LOC_Os04g55230	Chr4:32835168-32848481	13.3177	32.7381	1.29762	2.80702	5e-05	0.00193703	tetratricopeptide repeat domain containing protein, putative, expressed
LOC_Os02g12440	Chr2:6487389-6490577	1.49142	3.66438	1.29689	2.09948	0.0008	0.0184989	receptor kinase, putative, expressed
LOC_Os06g02019	Chr6:580664-586450	2.72706	6.68267	1.29308	2.1786	0.0006	0.0147351	cytochrome P450, putative, expressed
LOC_Os04g39350	Chr4:23422506-23423339	6.80562	16.6657	1.29209	1.95814	0.0026	0.0458728	heavy metal associated domain containing protein, expressed
LOC_Os03g02070	Chr3:656449-657834	26.1104	63.9306	1.29188	2.65311	5e-05	0.00193703	heavy-metal-associated domain-containing protein, putative, expressed
LOC_Os02g43010	Chr2:25890440-25895244	14.4734	35.3607	1.28875	2.82805	5e-05	0.00193703	vacuolar-processing enzyme precursor, putative, expressed
LOC_Os06g04250	Chr6:1789835-1791394	11.3334	27.5493	1.28144	3.1584	5e-05	0.00193703	phosphate-induced protein 1 conserved region domain containing protein, expressed
LOC_Os04g55840	Chr4:33245193-33251356	1.11729	2.70736	1.27689	1.73421	0.0027	0.0472858	expressed protein
LOC_Os09g20390	Chr9:12251874-12254087	3.81822	9.23478	1.27418	2.23585	0.001	0.0223195	uncharacterized glycosyl hydrolase Rv2006/MT2062, putative, expressed
LOC_Os12g43890	Chr12:27249667-27250880	13.5703	32.8208	1.27416	2.92134	5e-05	0.00193703	GNS1/SUR4 membrane family protein, putative, expressed
LOC_Os10g25210	Chr10:13015119-13017947	10.5743	25.5578	1.2732	3.06868	5e-05	0.00193703	OsFBX384 - F-box domain containing protein, expressed
LOC_Os10g39680	Chr10:21205699-21207611	68.7249	166.099	1.27314	3.02126	0.0001	0.00350783	CHIT14 - Chitinase family protein precursor, expressed
LOC_Os03g04070	Chr3:1862351-1864245	3.31596	8.01145	1.27264	1.90775	0.0022	0.0404065	no apical meristem protein, putative, expressed
LOC_Os02g17534	Chr2:10088209-10095193	4.83875	11.6767	1.27092	3.00626	0.00035	0.00956479	xyloglucan fucosyltransferase, putative, expressed
LOC_Os05g33130	Chr5:19426415-19427875	428.705	1031.95	1.26732	2.44262	0.00155	0.0313538	CHIT17 - Chitinase family protein precursor, expressed
LOC_Os06g48240	Chr6:29180249-29181960	3.8748	9.32341	1.26673	2.07464	0.00065	0.0156554	AAA ATPase, putative, expressed
LOC_Os02g19924	Chr2:11716854-11736546	6.85804	16.4978	1.2664	2.55105	5e-05	0.00193703	aminotransferase, classes I and II, domain containing protein, expressed
LOC_Os04g35520	Chr4:21622952-21627315	57.2559	137.707	1.2661	3.01445	5e-05	0.00193703	OsAPx7 - Stromal Ascorbate Peroxidase encoding gene 5,8, expressed
LOC_Os03g59110	Chr3:33649349-33653755	3.23715	7.76689	1.26261	1.9924	0.00055	0.0137488	pheophorbide a oxygenase, chloroplast precursor, putative, expressed
LOC_Os03g42230	Chr3:23491994-23496324	1.42051	3.39634	1.25757	1.92528	0.0011	0.0241208	B3 DNA binding domain containing protein, expressed
LOC_Os12g10750	Chr12:5775599-5776808	3.89801	9.31723	1.25716	1.85109	0.00175	0.0343747	ARGOS, putative, expressed
LOC_Os01g50100	Chr1:28786108-28793300	2.53854	6.05723	1.25466	2.53115	0.0001	0.00350783	ABC transporter, ATP-binding protein, putative, expressed
LOC_Os01g09280	Chr1:4714467-4718746	11.3659	27.0581	1.25135	2.69983	5e-05	0.00193703	myb-related transcription activator, putative, expressed
LOC_Os04g22080	Chr4:12500987-12504916	33.0992	78.7402	1.2503	2.8089	5e-05	0.00193703	retrotransposon protein, putative, unclassified, expressed
LOC_Os02g55890	Chr2:34210399-34215008	27.6042	65.5915	1.24862	2.90548	5e-05	0.00193703	inorganic H+ pyrophosphatase, putative, expressed
LOC_Os12g29400	Chr12:17463628-17465265	9.82045	23.3036	1.24669	2.32165	0.0004	0.0106374	GRAM domain containing protein, expressed
LOC_Os12g06440	Chr12:3087035-3091661	1.32884	3.1531	1.24661	1.8724	0.0025	0.0445052	expressed protein
LOC_Os03g63330	Chr3:35790046-35795496	9.28476	22.0012	1.24464	2.83372	5e-05	0.00193703	aspartokinase, chloroplast precursor, putative, expressed
LOC_Os02g43670	Chr2:26348649-26353479	4.58483	10.8285	1.23989	2.63726	5e-05	0.00193703	transferase family protein, putative, expressed
LOC_Os03g29930	Chr3:17053184-17054296	4.96808	11.72	1.23822	2.03926	0.00235	0.042504	expressed protein
LOC_Os11g24140	Chr11:13723174-13724658	702.269	1651.71	1.23386	2.33787	0.0002	0.00607366	plastocyanin-like domain containing protein, putative, expressed
LOC_Os09g19800	Chr9:11853027-11857937	28.2623	66.3142	1.23044	2.91875	5e-05	0.00193703	aminopeptidase, putative, expressed
LOC_Os11g31430	Chr11:18350473-18364500	1.7943	4.20396	1.22833	2.16548	0.00065	0.0156554	expressed protein
LOC_Os06g48810	Chr6:29538933-29541219	16.7504	39.1965	1.22653	2.43943	0.0002	0.00607366	OsHKT2;1 - Na+ transporter, expressed
LOC_Os10g25130	Chr10:12967816-12974250	81.0942	189.617	1.22542	2.78184	5e-05	0.00193703	aminotransferase, classes I and II, domain containing protein, expressed
LOC_Os03g43750	Chr3:24466602-24473610	1.62426	3.79318	1.22363	1.97407	0.0011	0.0241208	retrotransposon, putative, centromere-specific, expressed
LOC_Os03g51010	Chr3:29150119-29153687	5.264	12.2857	1.22275	2.34759	0.0003	0.00843124	hydrolase, alpha/beta fold family domain containing protein, expressed
LOC_Os03g38800	Chr3:21544800-21546790	3.34531	7.77714	1.2171	2.00832	0.00075	0.0176172	AAA family ATPase, putative, expressed
LOC_Os06g39780	Chr6:23632461-23634203	20.5105	47.4959	1.21144	3.22417	5e-05	0.00193703	cytochrome P450, putative, expressed
LOC_Os02g32814	Chr2:19472210-19486248	54.4436	125.99	1.21047	3.12066	5e-05	0.00193703	heavy metal-associated domain containing protein, expressed
LOC_Os11g29370	Chr11:17036890-17044169	74.8172	173.137	1.21047	2.86423	5e-05	0.00193703	haloacid dehalogenase-like hydrolase family protein, putative, expressed
LOC_Os03g60720	Chr3:34508261-34511279	6.21019	14.3488	1.20822	2.32756	0.0001	0.00350783	expansin precursor, putative, expressed
LOC_Os08g40680	Chr8:25758850-25759949	8.65843	19.9966	1.20757	2.39015	0.00065	0.0156554	glycosyl hydrolase, putative, expressed
LOC_Os06g31890	Chr6:18524660-18525770	97.0588	223.889	1.20586	2.39528	0.00015	0.00488642	THION3 - Plant thionin family protein precursor, expressed
LOC_Os11g04020	Chr11:1618493-1623978	38.6249	89.0909	1.20575	2.66244	0.00015	0.00488642	major facilitator superfamily antiporter, putative, expressed
LOC_Os01g55940	Chr1:32221375-32225123	71.4174	164.169	1.20083	2.94405	5e-05	0.00193703	OsGH3.2 - Probable indole-3-acetic acid-amido synthetase, expressed
LOC_Os04g32740	Chr4:19735870-19740198	6.47677	14.8781	1.19985	2.51141	0.0001	0.00350783	hydrolase, NUDIX family, domain containing protein, expressed
LOC_Os12g41390	Chr12:25641842-25645708	57.2211	131.033	1.19531	2.78886	0.0001	0.00350783	homocysteine S-methyltransferase protein, putative, expressed
LOC_Os04g57410	Chr4:34161728-34164361	11.3831	26.0503	1.19441	2.49785	5e-05	0.00193703	methylthioribose kinase, putative, expressed
LOC_Os02g09150	Chr2:4693809-4699300	24.9006	56.9453	1.1934	2.42156	0.00015	0.00488642	inorganic H+ pyrophosphatase, putative, expressed
LOC_Os03g22120	Chr3:12674461-12680657	29.1377	66.6163	1.19299	2.51095	5e-05	0.00193703	sucrose synthase, putative, expressed
LOC_Os12g36830	Chr12:22580777-22581972	585.653	1338.65	1.19266	1.98062	0.00165	0.0329556	pathogenesis-related Bet v I family protein, putative, expressed
LOC_Os01g44050	Chr1:25234660-25238165	5.0646	11.5626	1.19094	2.30313	0.00025	0.00724908	siroheme synthase, putative, expressed
LOC_Os01g07730	Chr1:3711211-3713653	17.4277	39.7194	1.18846	2.86806	5e-05	0.00193703	phosphate/phosphoenolpyruvate translocator-related protein, putative, expressed
LOC_Os05g15530	Chr5:8785447-8787593	16.7077	38.0318	1.1867	2.78682	5e-05	0.00193703	aminotransferase domain containing protein, putative, expressed
LOC_Os06g03810	Chr6:1526535-1527625	7.92834	18.0414	1.18622	2.3397	0.0022	0.0404065	expressed protein
LOC_Os03g58170	Chr3:33110647-33118318	8.97679	20.3841	1.18317	2.40208	5e-05	0.00193703	stem-specific protein TSJT1, putative, expressed
LOC_Os06g07040	Chr6:3342422-3346318	41.8609	94.8312	1.17976	2.88082	5e-05	0.00193703	OsIAA20 - Auxin-responsive Aux/IAA gene family member, expressed
LOC_Os05g38530	Chr5:22599354-22602579	13.264	30.0431	1.17952	2.56237	0.00015	0.00488642	DnaK family protein, putative, expressed
LOC_Os03g09910	Chr3:4936471-4941037	28.5758	64.6626	1.17814	2.76311	5e-05	0.00193703	aminotransferase, classes I and II, domain containing protein, expressed
LOC_Os06g48200	Chr6:29156424-29157883	4.78524	10.8104	1.17576	2.09352	0.0025	0.0445052	glycosyl hydrolases family 16, putative, expressed
LOC_Os02g25780	Chr2:15106301-15107393	21.7923	49.2202	1.17543	2.98996	5e-05	0.00193703	expressed protein
LOC_Os08g01480	Chr8:296907-298367	3.65811	8.25836	1.17475	1.8362	0.00205	0.0387298	cytochrome P450, putative, expressed
LOC_Os03g46070	Chr3:26034425-26035357	237.448	535.235	1.17256	2.56808	0.0002	0.00607366	thaumatin, putative, expressed
LOC_Os01g57710	Chr1:33364238-33367379	8.07876	18.2057	1.17218	2.29409	0.00035	0.00956479	membrane protein, putative, expressed
LOC_Os01g43650	Chr1:25009452-25012236	7.50557	16.8807	1.16934	2.51254	0.00015	0.00488642	WRKY11, expressed
LOC_Os03g55590	Chr3:31643336-31646161	23.1044	51.8697	1.16672	3.03327	5e-05	0.00193703	MYB family transcription factor, putative, expressed
LOC_Os10g31460	Chr10:16494292-16495238	9.88005	22.1625	1.16553	1.87763	0.00245	0.0438783	retrotransposon protein, putative, unclassified, expressed
LOC_Os10g38110	Chr10:20411943-20416491	2.14337	4.80188	1.16372	1.86523	0.00255	0.0451247	cytochrome P450, putative, expressed
LOC_Os07g46920	Chr7:28051056-28053431	31.5723	70.6658	1.16235	3.12702	5e-05	0.00193703	sex determination protein tasselseed-2, putative, expressed
LOC_Os02g45660	Chr2:27773365-27775510	37.6489	83.7942	1.15424	2.93318	5e-05	0.00193703	2-C-methyl-D-erythritol 2,4-cyclodiphosphate synthase, chloroplast precursor, putative, expressed
LOC_Os05g48650	Chr5:27883502-27884410	45.7559	101.614	1.15107	3.03821	5e-05	0.00193703	transcription factor HBP-1b, putative, expressed
LOC_Os01g11240	Chr1:6010735-6011894	17.8054	39.5165	1.15014	2.36205	0.0002	0.00607366	DUF538 domain containing protein, putative, expressed
LOC_Os04g30240	Chr4:18042128-18049438	3.69945	8.20175	1.14862	2.07693	0.00025	0.00724908	OsWAK60 - OsWAK receptor-like protein kinase, expressed
LOC_Os01g01710	Chr1:374727-380716	45.2088	99.984	1.14509	2.66035	5e-05	0.00193703	1-deoxy-D-xylulose 5-phosphate reductoisomerase, chloroplast precursor, putative, expressed
LOC_Os06g41360	Chr6:24789411-24793565	21.8055	48.1811	1.14377	2.75227	0.0001	0.00350783	phosphoribosyl transferase, putative, expressed
LOC_Os01g37130	Chr1:20738582-20742431	4.89436	10.8033	1.14228	2.0512	0.00105	0.0231957	protein phosphatase 2C, putative, expressed
LOC_Os07g32570	Chr7:19409952-19413299	116.507	257.054	1.14165	3.1551	5e-05	0.00193703	OsAPRL1 adenosine 5'-phosphosulfate reductase-like OsAPRL1, expressed
LOC_Os07g48460	Chr7:28992713-28994935	63.7836	140.365	1.13793	2.86707	5e-05	0.00193703	stress responsive protein, putative, expressed
LOC_Os03g49524	Chr3:28193784-28196514	4.41349	9.70558	1.13689	2.42973	0.00035	0.00956479	anthocyanidin 3-O-glucosyltransferase, putative, expressed
LOC_Os06g45060	Chr6:27261293-27262594	37.8039	83.0327	1.13514	3.03073	5e-05	0.00193703	expressed protein
LOC_Os11g31770	Chr11:18636435-18650886	5.20409	11.4221	1.13411	2.47501	5e-05	0.00193703	expressed protein
LOC_Os12g03899	Chr12:1606072-1620845	25.061	54.8446	1.12991	2.76655	5e-05	0.00193703	major facilitator superfamily antiporter, putative, expressed
LOC_Os03g49940	Chr3:28470551-28473673	10.0145	21.8981	1.12872	2.50748	5e-05	0.00193703	integral membrane protein, putative, expressed
LOC_Os03g48310	Chr3:27510163-27517321	6.31312	13.8012	1.12837	2.28738	0.00015	0.00488642	plasma membrane ATPase, putative, expressed
LOC_Os06g32990	Chr6:19205567-19207119	11.1704	24.4088	1.12772	2.54135	5e-05	0.00193703	peroxidase precursor, putative, expressed
LOC_Os12g40115	Chr12:24815282-24817377	26.7168	58.2174	1.1237	2.27768	0.00075	0.0176172	expressed protein
LOC_Os05g38290	Chr5:22450675-22452631	6.2969	13.6985	1.12131	2.41919	0.00155	0.0313538	protein phosphatase 2C, putative, expressed
LOC_Os11g34980	Chr11:20501516-20503124	5.04517	10.962	1.11954	1.79856	0.0021	0.0393613	expressed protein
LOC_Os08g01150	Chr8:102126-107380	32.2501	69.8073	1.11407	3.01961	5e-05	0.00193703	DTA2, putative, expressed
LOC_Os11g02240	Chr11:630579-633695	8.70088	18.8158	1.11271	2.56246	5e-05	0.00193703	CAMK_KIN1/SNF1/Nim1_like.4 - CAMK includes calcium/calmodulin depedent protein kinases, expressed
LOC_Os02g12010	Chr2:6228455-6231985	1.77475	3.82706	1.10862	1.88873	0.0013	0.0273691	receptor-like protein kinase precursor, putative, expressed
LOC_Os08g02180	Chr8:734622-735665	8.98658	19.3671	1.10776	1.9789	0.00205	0.0387298	expressed protein
LOC_Os01g58194	Chr1:33641953-33650995	12.5191	26.9773	1.10762	2.60698	5e-05	0.00193703	protein disulfide isomerase, putative, expressed
LOC_Os12g05980	Chr12:2751804-2752653	8.86512	19.0511	1.10366	2.17045	0.00235	0.042504	DUF584 domain containing protein, putative, expressed
LOC_Os04g39840	Chr4:23727919-23733947	4.27302	9.18192	1.10354	2.08393	0.00025	0.00724908	Os4bglu10 - beta-glucosidase homologue, similar to Os4Bglu12 exoglucanase/beta-glucosidase, expressed
LOC_Os02g05830	Chr2:2874933-2876452	12.0285	25.8213	1.10211	2.03203	0.00145	0.0296339	ribulose bisphosphate carboxylase small chain, chloroplast precursor, putative, expressed
LOC_Os01g12100	Chr1:6587145-6587940	64.0781	137.474	1.10125	2.29474	0.00025	0.00724908	expressed protein
LOC_Os04g10350	Chr4:5590324-5592699	27.6384	59.2022	1.09898	2.85777	5e-05	0.00193703	1-aminocyclopropane-1-carboxylate oxidase homolog 2, putative, expressed
LOC_Os02g44980	Chr2:27244827-27246981	89.3102	191.171	1.09796	2.8846	5e-05	0.00193703	transmembrane amino acid transporter protein, putative, expressed
LOC_Os06g29180	Chr6:16649543-16653296	57.5764	123.126	1.09658	2.70776	5e-05	0.00193703	erythronate-4-phosphate dehydrogenase domain containing protein, expressed
LOC_Os02g09390	Chr2:4824245-4825855	5.70716	12.201	1.09616	2.12157	0.0018	0.0349235	cytochrome P450, putative, expressed
LOC_Os05g45410	Chr5:26344413-26346889	4.38867	9.37442	1.09495	2.17969	0.00025	0.00724908	HSF-type DNA-binding domain containing protein, expressed
LOC_Os03g55350	Chr3:31487939-31490885	20.2811	43.2869	1.09379	2.9876	5e-05	0.00193703	OsSub31 - Putative Subtilisin homologue, expressed
LOC_Os01g32780	Chr1:17990827-17993764	42.6537	91.0186	1.09349	2.70697	5e-05	0.00193703	universal stress protein domain containing protein, putative, expressed
LOC_Os11g10470	Chr11:5710545-5711249	8.82029	18.8208	1.09343	1.78226	0.00265	0.0465475	expressed protein
LOC_Os04g45810	Chr4:27124165-27125512	33.6938	71.8126	1.09175	2.63486	5e-05	0.00193703	homeobox associated leucine zipper, putative, expressed
LOC_Os11g37960	Chr11:22505992-22507419	268.568	571.338	1.08906	2.24079	0.0004	0.0106374	WIP4 - Wound-induced protein precursor, expressed
LOC_Os04g33240	Chr4:20109573-20110741	41.5889	88.378	1.08749	2.85473	5e-05	0.00193703	sex determination protein tasselseed-2, putative, expressed
LOC_Os02g48710	Chr2:29813211-29813755	76.7467	163.05	1.08714	2.58456	0.00015	0.00488642	expressed protein
LOC_Os05g46340	Chr5:26858363-26860249	10.8945	23.1277	1.08602	2.73405	5e-05	0.00193703	expressed protein
LOC_Os03g08530	Chr3:4384010-4389386	3.33312	7.075	1.08586	2.00825	0.0014	0.0288354	aminotransferase, classes I and II, domain containing protein, expressed
LOC_Os03g11900	Chr3:6232978-6238297	42.0667	89.2274	1.08481	2.75469	5e-05	0.00193703	transporter family protein, putative, expressed
LOC_Os03g13390	Chr3:7228963-7231749	35.6297	75.5566	1.08448	2.78316	5e-05	0.00193703	oxidoreductase, aldo/keto reductase family protein, putative, expressed
LOC_Os05g46480	Chr5:26927606-26928902	34.5932	73.3435	1.08418	2.42683	0.00025	0.00724908	late embryogenesis abundant protein, group 3, putative, expressed
LOC_Os01g73170	Chr1:42429501-42432618	30.0729	63.7558	1.08409	3.10822	5e-05	0.00193703	peroxidase precursor, putative, expressed
LOC_Os01g49320	Chr1:28354770-28356109	16.8383	35.6756	1.0832	2.51083	0.0002	0.00607366	glycosyl hydrolase, putative, expressed
LOC_Os03g50270	Chr3:28651106-28653092	7.22598	15.306	1.08283	2.00507	0.002	0.0379968	expressed protein
LOC_Os03g25790	Chr3:14759851-14767857	21.0134	44.4275	1.08014	3.09762	5e-05	0.00193703	glycosyl hydrolases family 17 protein, expressed
LOC_Os10g23310	Chr10:12181084-12183127	7.94166	16.7569	1.07725	2.60215	0.00095	0.0214454	transferase family protein, putative, expressed
LOC_Os12g07310	Chr12:3602557-3605041	12.0474	25.4137	1.07689	1.92349	0.00115	0.0249408	citrate-binding protein precursor, putative, expressed
LOC_Os10g11889	Chr10:6597052-6599560	46.6093	98.2917	1.07645	1.94916	0.00125	0.0265995	expressed protein
LOC_Os01g43370	Chr1:24808513-24813403	30.0894	63.4467	1.07629	2.45043	5e-05	0.00193703	CPuORF17 - conserved peptide uORF-containing transcript, expressed
LOC_Os02g09810	Chr2:5058715-5061965	43.1839	90.9063	1.07389	2.64518	5e-05	0.00193703	amino acid transporter, putative, expressed
LOC_Os02g39160	Chr2:23653298-23659174	68.3022	143.733	1.07339	2.24086	0.00025	0.00724908	hydroxymethylbutenyl 4-diphosphate synthase, putative, expressed
LOC_Os02g17500	Chr2:10074580-10081512	48.977	103.048	1.07315	2.29668	0.00065	0.0156554	transporter family protein, putative, expressed
LOC_Os04g19740	Chr4:11026652-11032683	9.83274	20.6811	1.07265	2.41945	5e-05	0.00193703	transketolase, chloroplast precursor, putative, expressed
LOC_Os01g61060	Chr1:35328775-35331222	3.6181	7.60981	1.07263	1.97897	0.00135	0.0282714	SAG20, putative, expressed
LOC_Os09g19970	Chr9:11955929-11957194	12.4155	26.0866	1.07116	2.45771	0.00065	0.0156554	expressed protein
LOC_Os01g74450	Chr1:43115741-43117231	28.741	60.3644	1.07059	2.64408	5e-05	0.00193703	aquaporin protein, putative, expressed
LOC_Os02g39790	Chr2:24045243-24049190	102.666	215.564	1.07016	2.10716	0.0008	0.0184989	CPuORF9 - conserved peptide uORF-containing transcript, expressed
LOC_Os02g35020	Chr2:21014446-21017951	9.29009	19.4885	1.06886	2.75855	0.0001	0.00350783	glycosyl transferase, putative, expressed
LOC_Os01g50930	Chr1:29240063-29246877	8.06929	16.9133	1.06764	1.97508	0.00105	0.0231957	expressed protein
LOC_Os03g56160	Chr3:32008399-32010658	5.45226	11.3999	1.0641	2.12989	0.00025	0.00724908	lectin-like receptor kinase 7, putative, expressed
LOC_Os12g07110	Chr12:3483863-3489371	2.66297	5.56594	1.06359	1.86192	0.00105	0.0231957	acyl-CoA synthetase protein, putative, expressed
LOC_Os06g19070	Chr6:10843919-10846020	11.5893	24.2212	1.06348	2.60424	5e-05	0.00193703	cytochrome P450, putative, expressed
LOC_Os06g31800	Chr6:18466973-18468117	55.5618	116.1	1.06321	2.15463	0.0002	0.00607366	THION2 - Plant thionin family protein precursor, expressed
LOC_Os02g11760	Chr2:6069030-6075807	3.66368	7.65194	1.06253	2.25544	0.00015	0.00488642	pleiotropic drug resistance protein, putative, expressed
LOC_Os04g33920	Chr4:20543120-20544485	56.0151	116.967	1.06221	2.43917	5e-05	0.00193703	LTPL102 - Protease inhibitor/seed storage/LTP family protein precursor, expressed
LOC_Os03g15780	Chr3:8702787-8707794	21.2251	44.3003	1.06155	2.50117	5e-05	0.00193703	anthranilate synthase component I-1, chloroplast precursor, putative, expressed
LOC_Os04g45020	Chr4:26637818-26640662	5.28725	11.0323	1.06114	2.04381	0.00195	0.0371658	MYB family transcription factor, putative, expressed
LOC_Os04g09920	Chr4:5332328-5334479	71.3823	148.87	1.06041	2.48929	0.00015	0.00488642	cytochrome P450, putative, expressed
LOC_Os01g08860	Chr1:4449031-4449876	12.8486	26.7679	1.0589	1.91966	0.0019	0.0363587	hsp20/alpha crystallin family protein, putative, expressed
LOC_Os11g29710	Chr11:17229937-17231917	12.0566	25.0898	1.05728	2.6277	0.0003	0.00843124	OsFBO4 - F-box and other domain containing protein, expressed
LOC_Os07g03870	Chr7:1612857-1616245	1.66859	3.46918	1.05597	1.81654	0.0018	0.0349235	receptor like protein kinase, putative, expressed
LOC_Os12g19304	Chr12:11193845-11205134	11.5263	23.9569	1.05552	2.15198	0.00015	0.00488642	Fe-S metabolism associated domain containing protein, expressed
LOC_Os08g02700	Chr8:1127881-1129553	111.288	231.223	1.05498	3.0383	5e-05	0.00193703	fructose-bisphospate aldolase isozyme, putative, expressed
LOC_Os08g42570	Chr8:26904986-26906611	16.9406	35.1476	1.05294	3.08232	0.0001	0.00350783	plant protein of unknown function domain containing protein, expressed
LOC_Os03g60260	Chr3:34271315-34273067	32.6886	67.7836	1.05215	3.19248	0.0001	0.00350783	ANT1, putative, expressed
LOC_Os11g32650	Chr11:19277556-19281016	6.65448	13.7715	1.04929	2.0694	0.00085	0.0195032	chalcone synthase, putative, expressed
LOC_Os12g36194	Chr12:22182884-22189908	13.0044	26.8719	1.0471	2.34599	5e-05	0.00193703	nucleoside diphosphate kinase, putative, expressed
LOC_Os06g13870	Chr6:7709064-7710506	6.78419	14.0102	1.04623	2.24992	0.0027	0.0472858	U-box protein CMPG1, putative, expressed
LOC_Os02g13870	Chr2:7515988-7519336	13.2136	27.2802	1.04584	2.32491	0.0001	0.00350783	aquaporin protein, putative, expressed
LOC_Os01g09540	Chr1:4872118-4873806	9.59169	19.8023	1.04581	2.22667	0.0008	0.0184989	HAD superfamily phosphatase, putative, expressed
LOC_Os07g08160	Chr7:4145911-4146866	38.0862	78.3491	1.04065	2.22938	0.0011	0.0241208	early light-induced protein, chloroplast precursor, putative, expressed
LOC_Os03g13300	Chr3:7181079-7184168	21.2009	43.5169	1.03745	2.63368	5e-05	0.00193703	glutamate decarboxylase, putative, expressed
LOC_Os03g52170	Chr3:29948931-29953906	53.9755	110.701	1.03629	2.35767	0.0001	0.00350783	4-hydroxy-3-methylbut-2-enyl diphosphate reductase, putative, expressed
LOC_Os03g04770	Chr3:2272964-2276401	22.735	46.5774	1.03471	2.68413	5e-05	0.00193703	beta-amylase, putative, expressed
LOC_Os06g46284	Chr6:28045146-28058082	17.9578	36.7354	1.03256	2.94028	5e-05	0.00193703	glycosyl hydrolase, family 31, putative, expressed
LOC_Os03g11734	Chr3:6131844-6142785	30.576	62.5335	1.03223	2.50152	5e-05	0.00193703	MATE efflux protein, putative, expressed
LOC_Os01g14410	Chr1:8061857-8062908	37.724	77.0711	1.03071	2.45358	0.00085	0.0195032	early light-induced protein, chloroplast precursor, putative, expressed
LOC_Os02g35940	Chr2:21587766-21589074	17.1197	34.9681	1.03038	2.82027	0.00045	0.0116793	gibberellin receptor GID1L2, putative, expressed
LOC_Os06g39240	Chr6:23293233-23294078	13.3211	27.2032	1.03007	1.94838	0.00265	0.0465475	endothelial differentiation-related factor 1, putative, expressed
LOC_Os01g22900	Chr1:12870227-12874264	12.1268	24.7517	1.02933	2.49199	5e-05	0.00193703	neutral/alkaline invertase, putative, expressed
LOC_Os01g56080	Chr1:32289146-32289804	40.3368	82.2862	1.02855	2.52568	0.0007	0.0166569	expressed protein
LOC_Os05g05020	Chr5:2436922-2437582	29.0442	59.2441	1.02842	2.19507	0.0001	0.00350783	expressed protein
LOC_Os07g48730	Chr7:29179660-29181610	10.1526	20.7086	1.02838	2.36533	0.00045	0.0116793	tyrosine protein kinase domain containing protein, putative, expressed
LOC_Os08g42720	Chr8:27027582-27032155	5.06439	10.3265	1.02789	1.84143	0.0018	0.0349235	solute carrier family 35 member F1, putative, expressed
LOC_Os01g61044	Chr1:35320779-35327164	34.0232	69.1556	1.02333	2.74792	5e-05	0.00193703	transmembrane amino acid transporter protein, putative, expressed
LOC_Os03g12290	Chr3:6457909-6462727	217.899	441.601	1.01908	1.86658	0.00165	0.0329556	glutamine synthetase, catalytic domain containing protein, expressed
LOC_Os01g38359	Chr1:21525439-21549830	10.8535	21.9594	1.01667	2.1844	0.0002	0.00607366	peptidyl-prolyl cis-trans isomerase, FKBP-type, putative, expressed
LOC_Os01g03390	Chr1:1365507-1366503	506.636	1023.77	1.01487	1.92965	0.00275	0.047739	BBTI7 - Bowman-Birk type bran trypsin inhibitor precursor, expressed
LOC_Os11g42510	Chr11:25596436-25603489	11.6848	23.5803	1.01294	2.25354	0.00015	0.00488642	tyrosine aminotransferase, putative, expressed
LOC_Os05g10670	Chr5:5846044-5848291	34.6417	69.7246	1.00916	2.57364	0.00015	0.00488642	zinc finger CCCH type family protein, putative, expressed
LOC_Os03g24560	Chr3:13995809-13996647	19.1468	38.4823	1.0071	2.262	0.001	0.0223195	ompA/MotB, putative, expressed
LOC_Os01g11230	Chr1:6007817-6009027	91.4839	183.613	1.00508	2.53024	0.0002	0.00607366	SOUL heme-binding protein, putative, expressed
LOC_Os07g46870	Chr7:28020589-28021848	14.2957	28.643	1.0026	2.32183	0.0013	0.0273691	sex determination protein tasselseed-2, putative, expressed
LOC_Os04g40990	Chr4:24325763-24328254	83.2194	166.586	1.00127	2.50137	0.0017	0.0337838	malate synthase, glyoxysomal, putative, expressed
LOC_Os04g44240	Chr4:26206038-26207903	19.0715	38.1739	1.00117	2.56768	5e-05	0.00193703	cytokinin-O-glucosyltransferase 3, putative, expressed
LOC_Os04g12980	Chr4:7163747-7166406	19.4221	38.8323	0.999562	2.46215	0.00015	0.00488642	UDP-glucoronosyl/UDP-glucosyl transferase, putative, expressed
LOC_Os01g52480	Chr1:30155664-30157765	5.82832	11.6443	0.998472	2.0359	0.0025	0.0445052	senescence-associated protein, putative, expressed
LOC_Os10g38470	Chr10:20551208-20552421	15.9836	31.8371	0.994114	2.35404	0.0004	0.0106374	glutathione S-transferase, putative, expressed
LOC_Os01g28600	Chr1:16000687-16003329	4.54647	9.05164	0.993432	1.99004	0.00065	0.0156554	exo70 exocyst complex subunit family protein, putative, expressed
LOC_Os11g24510	Chr11:13971644-13979649	50.4457	100.429	0.993369	2.23705	0.0001	0.00350783	OsSCP56 - Putative Serine Carboxypeptidase homologue, expressed
LOC_Os04g51050	Chr4:30220288-30223989	6.85208	13.6155	0.990633	2.19627	0.0002	0.00607366	OsWAK53b - OsWAK receptor-like protein kinase, expressed
LOC_Os08g02230	Chr8:767545-770917	54.6615	108.493	0.989007	2.20867	0.00135	0.0282714	FAD-binding and arabino-lactone oxidase domains containing protein, putative, expressed
LOC_Os06g30370	Chr6:17539921-17542480	19.4257	38.5507	0.98879	2.09062	0.0012	0.0257199	osMFT1 MFT-Like1 homologous to Mother of FT and TFL1 gene; contains Pfam profile PF01161: Phosphatidylethanolamine-binding protein, expressed
LOC_Os07g02800	Chr7:1046016-1048052	17.8571	35.3006	0.983196	2.42055	0.0001	0.00350783	MYB family transcription factor, putative, expressed
LOC_Os12g15680	Chr12:8960776-8964018	72.232	142.532	0.980574	2.30956	0.00105	0.0231957	laccase precursor protein, putative, expressed
LOC_Os05g46020	Chr5:26682471-26684208	14.9431	29.4624	0.979391	2.24997	0.0003	0.00843124	WRKY7, expressed
LOC_Os04g57400	Chr4:34155423-34158705	49.2436	97.0139	0.978254	2.4334	5e-05	0.00193703	methylthioribose kinase, putative, expressed
LOC_Os05g09440	Chr5:5293554-5297419	11.4744	22.5894	0.977226	2.2494	5e-05	0.00193703	NADP-dependent malic enzyme, chloroplast precursor, putative, expressed
LOC_Os03g29850	Chr3:17007954-17011263	46.0658	90.6551	0.976693	2.84705	5e-05	0.00193703	metal cation transporter, putative, expressed
LOC_Os09g21180	Chr9:12780658-12783649	34.5059	67.7417	0.973199	2.86573	5e-05	0.00193703	homeobox associated leucine zipper, putative, expressed
LOC_Os01g09460	Chr1:4820103-4823129	4.04304	7.93073	0.972012	1.83125	0.00275	0.047739	hexokinase, putative, expressed
LOC_Os11g31190	Chr11:18171677-18174478	56.8565	111.372	0.969985	2.58104	5e-05	0.00193703	nodulin MtN3 family protein, putative, expressed
LOC_Os02g11040	Chr2:5912590-5914192	13.6589	26.7352	0.968905	2.31742	0.001	0.0223195	expressed protein
LOC_Os01g63480	Chr1:36794889-36797406	57.9481	113.379	0.968316	2.59022	0.0001	0.00350783	transferase family protein, putative, expressed
LOC_Os06g48250	Chr6:29184361-29186298	35.069	68.6089	0.9682	2.87596	0.0001	0.00350783	ATPase, putative, expressed
LOC_Os02g47310	Chr2:28893960-28897548	22.4425	43.8066	0.964917	2.31235	0.0001	0.00350783	Cyclopropane-fatty-acyl-phospholipid synthase, putative, expressed
LOC_Os10g38930	Chr10:20736982-20738313	16.5698	32.336	0.964588	2.52219	0.0005	0.0126724	shikimate/quinate 5-dehydrogenase, putative, expressed
LOC_Os12g37519	Chr12:23025354-23028137	18.0376	35.1907	0.964187	1.97857	0.0014	0.0288354	retrotransposon protein, putative, unclassified, expressed
LOC_Os10g37660	Chr10:20154545-20159181	4.60764	8.98584	0.963625	1.87418	0.0011	0.0241208	trehalase precursor, putative, expressed
LOC_Os01g47070	Chr1:26885483-26886754	118.771	230.968	0.959516	2.29716	0.0004	0.0106374	glycosyl hydrolase, putative, expressed
LOC_Os08g25734	Chr8:15666200-15672594	14.2369	27.6123	0.955679	1.93409	0.00085	0.0195032	glucose-1-phosphate adenylyltransferase large subunit, chloroplast precursor, putative, expressed
LOC_Os04g03164	Chr4:1320595-1321461	50.6626	98.2115	0.954972	2.04603	0.00075	0.0176172	expressed protein
LOC_Os03g12110	Chr3:6354858-6357807	13.7118	26.5556	0.953594	2.11281	0.00045	0.0116793	homocysteine S-methyltransferase protein, putative, expressed
LOC_Os02g32660	Chr2:19355747-19367127	10.2896	19.8991	0.95152	2.0863	0.0001	0.00350783	1,4-alpha-glucan-branching enzyme, chloroplast precursor, putative, expressed
LOC_Os10g28120	Chr10:14602522-14603702	117.189	226.398	0.950022	2.55592	5e-05	0.00193703	glycosyl hydrolase, putative, expressed
LOC_Os05g43040	Chr5:24997323-24999598	15.8395	30.555	0.947883	2.09388	0.0002	0.00607366	tetratricopeptide repeat domain containing protein, expressed
LOC_Os12g39640	Chr12:24475095-24477843	7.82011	15.0439	0.943915	1.97676	0.00205	0.0387298	MYB family transcription factor, putative, expressed
LOC_Os08g23150	Chr8:13954451-13958415	43.9269	84.3237	0.940834	2.35222	5e-05	0.00193703	indole-3-glycerol phosphate synthase, chloroplast precursor, putative, expressed
LOC_Os09g28050	Chr9:17024570-17028551	64.3863	123.504	0.939731	2.25142	0.00015	0.00488642	asparate aminotransferase, putative, expressed
LOC_Os04g05650	Chr4:2890371-2891360	40.5489	77.7584	0.939336	2.02962	0.00085	0.0195032	expressed protein
LOC_Os11g26750	Chr11:15320187-15321526	13.94	26.7317	0.939325	1.88059	0.0018	0.0349235	dehydrin, putative, expressed
LOC_Os01g45470	Chr1:25800667-25801243	271.221	519.061	0.936435	2.09861	0.00045	0.0116793	expressed protein
LOC_Os06g27770	Chr6:15724696-15727772	10.1049	19.3066	0.934038	2.01207	0.00055	0.0137488	isoflavone reductase homolog IRL, putative, expressed
LOC_Os02g44820	Chr2:27137203-27138314	39.9525	76.2378	0.93222	2.34212	0.00045	0.0116793	rho-GTPase-activating protein-related, putative, expressed
LOC_Os02g06390	Chr2:3191313-3194143	14.8949	28.3666	0.929373	1.83882	0.0022	0.0404065	expressed protein
LOC_Os11g08100	Chr11:4247298-4252006	25.796	49.0961	0.928461	2.34359	0.0001	0.00350783	eukaryotic aspartyl protease domain containing protein, expressed
LOC_Os01g64470	Chr1:37411999-37413011	14.8306	28.2226	0.928275	1.97593	0.00185	0.0356316	harpin-induced protein 1 domain containing protein, expressed
LOC_Os04g02754	Chr4:1054608-1070954	72.4971	137.677	0.925294	2.22118	0.0002	0.00607366	amidase family protein, putative, expressed
LOC_Os06g37010	Chr6:21824374-21826735	9.81974	18.6434	0.924905	1.92242	0.0026	0.0458728	metal cation transporter, putative, expressed
LOC_Os01g32670	Chr1:17911522-17912150	25.5717	48.4947	0.923278	1.83621	0.00275	0.047739	expressed protein
LOC_Os11g37260	Chr11:22003367-22010520	5.38296	10.2014	0.922299	2.07381	0.0004	0.0106374	SEY1, putative, expressed
LOC_Os02g47840	Chr2:29259328-29265497	21.4489	40.6339	0.921776	1.90154	0.0013	0.0273691	universal stress protein domain containing protein, putative, expressed
LOC_Os01g52790	Chr1:30372203-30376917	9.35563	17.7219	0.921624	2.10273	0.00015	0.00488642	cytochrome P450 72A1, putative, expressed
LOC_Os07g48560	Chr7:29073042-29075687	9.64591	18.2246	0.917898	1.92454	0.00275	0.047739	homeobox domain containing protein, expressed
LOC_Os02g01210	Chr2:119390-121707	11.2305	21.2012	0.916722	2.20864	0.00085	0.0195032	amino acid transporter, putative, expressed
LOC_Os12g13340	Chr12:7441027-7446103	11.012	20.7399	0.913327	2.04984	0.0012	0.0257199	expressed protein
LOC_Os01g10440	Chr1:5507001-5509548	16.7452	31.5278	0.912876	2.49108	0.0002	0.00607366	xylosyltransferase, putative, expressed
LOC_Os08g24310	Chr8:14673018-14679422	4.41727	8.31635	0.912796	1.9145	0.00115	0.0249408	receptor-like protein kinase precursor, putative, expressed
LOC_Os03g13950	Chr3:7565321-7567803	109.227	205.627	0.912697	2.41315	5e-05	0.00193703	actin-depolymerizing factor, putative, expressed
LOC_Os03g49630	Chr3:28260580-28266479	5.74849	10.814	0.911641	1.92248	0.00125	0.0265995	expressed protein
LOC_Os11g05390	Chr11:2413595-2417533	8.23111	15.4501	0.908459	1.8577	0.0015	0.0304722	transporter, major facilitator family, putative, expressed
LOC_Os07g46280	Chr7:27615396-27618751	4.77014	8.94694	0.907362	1.80271	0.00195	0.0371658	Os7bglu26 - beta-mannosidase/glucosidase/exoglucanase, expressed
LOC_Os12g36210	Chr12:22193316-22193882	101.837	190.976	0.90713	2.13462	0.0002	0.00607366	inhibitor I family protein, putative, expressed
LOC_Os01g44220	Chr1:25353768-25362199	10.9128	20.463	0.906997	1.88308	0.0014	0.0288354	glucose-1-phosphate adenylyltransferase large subunit, chloroplast precursor, putative, expressed
LOC_Os03g10320	Chr3:5261709-5263669	20.8834	39.1444	0.90645	2.21713	0.00085	0.0195032	expressed protein
LOC_Os04g24140	Chr4:13802275-13803543	56.4275	105.528	0.903155	2.45705	5e-05	0.00193703	ribose-5-phosphate isomerase A, putative, expressed
LOC_Os07g35140	Chr7:21045117-21050486	9.00036	16.8086	0.901141	2.1848	0.00045	0.0116793	receptor-like serine-threonine protein kinase, putative, expressed
LOC_Os12g08130	Chr12:4144534-4146619	27.0798	50.4357	0.897227	2.45897	0.0005	0.0126724	amino acid transporter, putative, expressed
LOC_Os02g44990	Chr2:27248696-27251470	9.21939	17.1681	0.896992	2.11543	0.00045	0.0116793	OsFBDUF13 - F-box and DUF domain containing protein, expressed
LOC_Os01g32330	Chr1:17740973-17742308	77.3963	144.122	0.896955	2.07	0.0014	0.0288354	heavy metal-associated domain containing protein, expressed
LOC_Os08g44850	Chr8:28170357-28172330	46.7506	86.8206	0.893051	2.09127	0.0004	0.0106374	C2 domain containing protein, putative, expressed
LOC_Os07g15460	Chr7:8966022-8970882	13.9606	25.9159	0.892474	1.98814	0.00075	0.0176172	metal transporter Nramp6, putative, expressed
LOC_Os01g45640	Chr1:25926235-25928209	71.0172	131.598	0.889901	2.17931	0.00025	0.00724908	tat pathway signal sequence family protein, expressed
LOC_Os02g39930	Chr2:24152111-24153073	32.7006	60.5486	0.888776	1.88299	0.00215	0.0397031	OsTIL-1 Temperature-induced lipocalin-1, expressed
LOC_Os12g12850	Chr12:7095796-7101614	20.6709	38.2663	0.888474	2.04716	0.00045	0.0116793	ATP-dependent Clp protease ATP-binding subunit clpA homolog,chloroplast precursor, putative, expressed
LOC_Os08g10290	Chr8:5980927-5988963	3.85784	7.12805	0.885715	1.80054	0.00185	0.0356316	SHR5-receptor-like kinase, putative, expressed
LOC_Os01g70130	Chr1:40584382-40591302	14.7682	27.2571	0.884133	1.96358	0.0017	0.0337838	protein kinase domain containing protein, expressed
LOC_Os08g39730	Chr8:25155157-25156888	24.8781	45.8846	0.883134	2.41164	0.00045	0.0116793	cytochrome P450, putative, expressed
LOC_Os02g48390	Chr2:29625455-29628118	41.3324	76.0188	0.879083	2.20437	0.0003	0.00843124	phosphoribosyl transferase, putative, expressed
LOC_Os03g44150	Chr3:24810050-24818067	22.2795	40.9609	0.878528	2.11079	0.00035	0.00956479	aminotransferase, putative, expressed
LOC_Os05g08970	Chr5:4965424-4971029	6.04259	11.0977	0.877024	1.88135	0.0014	0.0288354	SSRP1-like FACT complex subunit, putative, expressed
LOC_Os10g36848	Chr10:19728253-19735041	79.9991	146.771	0.875511	2.67543	0.0004	0.0106374	cytochrome P450, putative, expressed
LOC_Os10g38080	Chr10:20389638-20392319	13.4135	24.5963	0.874752	2.35766	0.0005	0.0126724	OsSub61 - Putative Subtilisin homologue, expressed
LOC_Os02g41670	Chr2:24992826-24995414	9.08695	16.6563	0.874201	2.05903	0.0008	0.0184989	phenylalanine ammonia-lyase, putative, expressed
LOC_Os04g17100	Chr4:9367934-9369158	132.764	243.104	0.872706	2.16704	0.0005	0.0126724	heavy metal-associated domain containing protein, expressed
LOC_Os10g31780	Chr10:16663931-16664717	162.886	297.917	0.87105	2.57315	0.0002	0.00607366	oxidoreductase, short chain dehydrogenase/reductase family domain containing protein, expressed
LOC_Os01g71340	Chr1:41346573-41348411	162.721	297.486	0.870419	2.00305	0.0025	0.0445052	glycosyl hydrolases family 17, putative, expressed
LOC_Os05g48040	Chr5:27542125-27546073	25.8109	47.1364	0.868859	2.1504	0.00015	0.00488642	MATE efflux family protein, putative, expressed
LOC_Os01g73140	Chr1:42419163-42421379	75.0157	136.865	0.867493	2.04836	0.0003	0.00843124	ubiquitin-fold modifier 1 precursor, putative, expressed
LOC_Os02g49720	Chr2:30392546-30396775	16.9812	30.925	0.86483	2.33494	0.00045	0.0116793	aldehyde dehydrogenase, putative, expressed
LOC_Os08g08840	Chr8:5139636-5143709	155.24	282.561	0.86406	1.81291	0.00215	0.0397031	phosphate/phosphate translocator, putative, expressed
LOC_Os01g60020	Chr1:34692829-34694391	12.0124	21.8297	0.861775	1.92701	0.00175	0.0343747	NAC domain transcription factor, putative, expressed
LOC_Os03g17730	Chr3:9863814-9868777	9.73011	17.6815	0.861713	1.96417	0.0007	0.0166569	P-protein, putative, expressed
LOC_Os05g51690	Chr5:29656548-29660320	51.482	93.5482	0.861642	1.9117	0.00105	0.0231957	CCT motif family protein, expressed
LOC_Os02g43360	Chr2:26163058-26164221	47.3788	86.0901	0.861606	2.21206	0.0006	0.0147351	cytochrome b5-like Heme/Steroid binding domain containing protein, expressed
LOC_Os12g02200	Chr12:679073-682269	10.0293	18.186	0.858602	2.02425	0.00035	0.00956479	CAMK_KIN1/SNF1/Nim1_like.6 - CAMK includes calcium/calmodulin depedent protein kinases, expressed
LOC_Os09g33690	Chr9:19900503-19904552	44.98	81.4302	0.856282	1.95923	0.00105	0.0231957	Os9bglu32 - beta-glucosidase homologue, similar to G. max hydroxyisourate hydrolase, expressed
LOC_Os01g65920	Chr1:38275054-38279030	54.7365	99.0681	0.855919	2.15147	0.00015	0.00488642	F-box/LRR-repeat protein 2, putative, expressed
LOC_Os04g08350	Chr4:4457399-4461845	130.989	236.156	0.850298	1.89369	0.0009	0.020492	cysteine synthase, chloroplast/chromoplast precursor, putative, expressed
LOC_Os03g31750	Chr3:18153142-18160127	5.99154	10.7865	0.848225	1.80141	0.0014	0.0288354	pyruvate, phosphate dikinase, chloroplast precursor, putative, expressed
LOC_Os09g24710	Chr9:14711583-14716765	16.3807	29.4763	0.847564	1.92581	0.00075	0.0176172	alpha/beta hydrolase fold, putative, expressed
LOC_Os07g05400	Chr7:2476834-2480202	46.3084	82.9866	0.841604	2.08373	0.0003	0.00843124	ferredoxin--NADP reductase, chloroplast precursor, putative, expressed
LOC_Os05g44170	Chr5:25666143-25667391	21.6927	38.7578	0.837278	1.96533	0.0014	0.0288354	cyclic phosphodiesterase, putative, expressed
LOC_Os02g43540	Chr2:26271678-26272657	29.687	53.0336	0.837073	1.86386	0.00225	0.0411974	retrotransposon protein, putative, unclassified, expressed
LOC_Os02g12680	Chr2:6628382-6630103	36.8206	65.5705	0.832533	2.57178	0.00115	0.0249408	cytochrome P450, putative, expressed
LOC_Os06g33710	Chr6:19614271-19619689	39.4771	70.0855	0.8281	2.00583	0.00065	0.0156554	spermidine synthase, putative, expressed
LOC_Os08g27720	Chr8:16892346-16896430	53.7253	95.3655	0.827866	2.37274	0.00035	0.00956479	pirin, putative, expressed
LOC_Os03g42130	Chr3:23450163-23452171	64.6992	114.71	0.826171	2.38867	0.00055	0.0137488	gibberellin 20 oxidase 2, putative, expressed
LOC_Os06g14510	Chr6:8152234-8159385	39.1893	69.4543	0.825604	2.08437	0.00025	0.00724908	glucose-6-phosphate isomerase, putative, expressed
LOC_Os01g56180	Chr1:32346888-32350138	27.5971	48.8994	0.825297	2.0317	0.0006	0.0147351	expressed protein
LOC_Os07g36544	Chr7:21846325-21851297	11.1443	19.7455	0.825211	2.12835	0.00045	0.0116793	serine/threonine-protein kinase receptor precursor, putative, expressed
LOC_Os07g35580	Chr7:21295195-21299576	13.8542	24.3801	0.815382	2.07537	0.00065	0.0156554	TKL_IRAK_DUF26-lc.20 - DUF26 kinases have homology to DUF26 containing loci, expressed
LOC_Os10g40570	Chr10:21724415-21727181	19.8715	34.9065	0.812793	2.00039	0.00065	0.0156554	flavin-containing monooxygenase family protein, putative, expressed
LOC_Os07g47670	Chr7:28484044-28485201	38.9669	68.3613	0.810929	1.81893	0.0014	0.0288354	hypoxia-responsive family protein, putative, expressed
LOC_Os02g56840	Chr2:34833866-34836156	28.0438	49.1961	0.810862	1.93052	0.00085	0.0195032	OsFBX70 - F-box domain containing protein, expressed
LOC_Os07g46790	Chr7:27960439-27968017	26.1847	45.8994	0.809752	1.79184	0.0027	0.0472858	4-alpha-glucanotransferase, putative, expressed
LOC_Os09g31490	Chr9:18994538-18998420	11.1632	19.5353	0.807329	1.73689	0.00255	0.0451247	reductase, putative, expressed
LOC_Os03g06620	Chr3:3338268-3341260	94.6284	164.669	0.79922	1.97608	0.0008	0.0184989	1,2-dihydroxy-3-keto-5-methylthiopentene dioxygenase protein, putative, expressed
LOC_Os01g57770	Chr1:33409652-33415577	93.6625	162.961	0.798987	2.19127	0.0007	0.0166569	OsPOP4 - Putative Prolyl Oligopeptidase homologue, expressed
LOC_Os03g04110	Chr3:1878905-1881754	30.644	53.3039	0.798634	1.9232	0.00115	0.0249408	lysM domain-containing GPI-anchored protein precursor, putative, expressed
LOC_Os01g03330	Chr1:1344556-1346419	79.1979	137.246	0.793229	1.95208	0.00075	0.0176172	BBTI3 - Bowman-Birk type bran trypsin inhibitor precursor, expressed
LOC_Os02g45040	Chr2:27296969-27300115	13.7193	23.7691	0.792878	1.8947	0.00145	0.0296339	retrotransposon protein, putative, unclassified, expressed
LOC_Os05g02390	Chr5:783044-784097	63.7793	110.473	0.792538	2.17783	0.0008	0.0184989	ZOS5-02 - C2H2 zinc finger protein, expressed
LOC_Os01g06640	Chr1:3128991-3130722	30.6818	52.8901	0.785616	1.89873	0.0012	0.0257199	basic helix-loop-helix, putative, expressed
LOC_Os07g12890	Chr7:7394485-7397715	24.1367	41.5431	0.783377	2.07908	0.00175	0.0343747	metal cation transporter, putative, expressed
LOC_Os09g31478	Chr9:18978135-18983481	47.7339	82.0545	0.781568	1.91618	0.0009	0.020492	auxin efflux carrier component, putative, expressed
LOC_Os03g62280	Chr3:35284997-35287389	55.5217	95.3647	0.780403	1.78686	0.00205	0.0387298	expressed protein
LOC_Os01g07500	Chr1:3577465-3581859	15.113	25.9516	0.780035	2.02187	0.0014	0.0288354	alliin lyase precursor, putative, expressed
LOC_Os10g40720	Chr10:21847803-21849726	88.2773	151.56	0.779777	1.8548	0.0015	0.0304722	expansin precursor, putative, expressed
LOC_Os04g06520	Chr4:3410727-3412439	24.7956	42.391	0.773677	1.88144	0.00135	0.0282714	expressed protein
LOC_Os02g32970	Chr2:19591267-19595530	19.6752	33.5839	0.771392	1.93918	0.0021	0.0393613	hydrolase, alpha/beta fold family protein, putative, expressed
LOC_Os10g32810	Chr10:17180756-17183465	57.3998	97.5467	0.765047	2.12005	0.00215	0.0397031	beta-amylase, putative, expressed
LOC_Os07g38170	Chr7:22889233-22890939	50.3215	85.426	0.7635	2.07885	0.00125	0.0265995	remorin, putative, expressed
LOC_Os05g36290	Chr5:21500569-21504248	37.2939	63.2466	0.76205	1.81502	0.0015	0.0304722	actin, putative, expressed
LOC_Os07g01020	Chr7:11571-12986	158.66	268.363	0.758246	2.04631	0.00235	0.042504	SOR/SNZ family protein, putative, expressed
LOC_Os05g25770	Chr5:14991578-14993800	51.43	86.9688	0.757887	2.06532	0.001	0.0223195	WRKY45, expressed
LOC_Os06g04780	Chr6:2084591-2087400	15.8981	26.8778	0.757557	1.75654	0.0024	0.0432437	coiled-coil domain-containing protein 97, putative, expressed
LOC_Os02g57410	Chr2:35178241-35184158	28.9114	48.676	0.751572	1.8707	0.00165	0.0329556	OTU-like cysteine protease family protein, putative, expressed
LOC_Os05g49800	Chr5:28579193-28582615	48.1875	81.026	0.749726	1.82499	0.00165	0.0329556	ketol-acid reductoisomerase, chloroplast precursor, putative, expressed
LOC_Os03g17470	Chr3:9712369-9714748	103.821	174.223	0.746835	1.86409	0.0014	0.0288354	IN2-1 protein, putative, expressed
LOC_Os07g03600	Chr7:1444312-1445070	79.8113	133.922	0.746731	1.89555	0.00255	0.0451247	SCP-like extracellular protein, expressed
LOC_Os04g38390	Chr4:22829316-22830421	63.1833	105.961	0.745914	1.9705	0.00215	0.0397031	wound/stress protein, putative, expressed
LOC_Os12g24020	Chr12:13657098-13658780	45.8566	76.8578	0.745061	1.91009	0.0012	0.0257199	rhodanese-like domain containing protein, putative, expressed
LOC_Os07g41810	Chr7:25045255-25048472	37.6281	62.9704	0.742863	1.95505	0.00215	0.0397031	stress responsive A/B Barrel domain containing protein, expressed
LOC_Os12g25630	Chr12:14827311-14830607	27.3935	45.6472	0.736695	1.83787	0.0016	0.0321734	sulfite oxidase, putative, expressed
LOC_Os05g25210	Chr5:14614297-14619941	21.1898	35.2839	0.735637	1.82158	0.00145	0.0296339	expressed protein
LOC_Os04g30490	Chr4:18212825-18216756	23.2536	38.6804	0.734147	1.89896	0.0019	0.0363587	MATE efflux family protein, putative, expressed
LOC_Os09g37230	Chr9:21488132-21495408	27.0252	44.7783	0.728498	1.76575	0.00265	0.0465475	protein kinase family protein, putative, expressed
LOC_Os12g32760	Chr12:19788308-19791483	35.0431	56.619	0.692156	2.2317	0.00275	0.047739	transporter family protein, putative, expressed
LOC_Os07g17330	Chr7:10231828-10232702	182.597	292.485	0.679696	1.75107	0.0021	0.0393613	B12D protein, putative, expressed
LOC_Os09g10274	Chr9:5598643-5599857	203.077	124.762	-0.702848	-1.77235	0.00275	0.047739	expressed protein
LOC_Os08g37250	Chr8:23545529-23548154	95.1538	58.4392	-0.703325	-1.7671	0.002	0.0379968	patatin, putative, expressed
LOC_Os08g42440	Chr8:26792823-26797181	48.8949	29.8962	-0.709719	-1.81572	0.00185	0.0356316	CCT/B-box zinc finger protein, putative, expressed
LOC_Os10g38489	Chr10:20553663-20560790	136.789	83.2702	-0.716081	-1.7912	0.0028	0.0483244	glutathione S-transferase GSTU6, putative, expressed
LOC_Os03g62200	Chr3:35238254-35241976	76.8276	46.3722	-0.728364	-2.04953	0.00185	0.0356316	ammonium transporter protein, putative, expressed
LOC_Os01g06220	Chr1:2957065-2958443	75.7571	45.6846	-0.729673	-2.12501	0.0029	0.0496534	gibberellin receptor GID1L2, putative, expressed
LOC_Os03g40070	Chr3:22255207-22259154	102.845	61.9379	-0.731581	-1.8832	0.00215	0.0397031	transposon protein, putative, unclassified, expressed
LOC_Os02g42220	Chr2:25399802-25404333	27.94	16.7679	-0.736634	-1.79445	0.0018	0.0349235	transposon protein, putative, unclassified, expressed
LOC_Os03g17350	Chr3:9654329-9657056	43.6838	26.1726	-0.739044	-2.10765	0.0028	0.0483244	white-brown complex homolog protein, putative, expressed
LOC_Os05g49290	Chr5:28278085-28281278	142.672	85.2539	-0.742864	-1.79936	0.00245	0.0438783	3-ketoacyl-CoA synthase, putative, expressed
LOC_Os05g07280	Chr5:3856577-3859257	21.4595	12.7717	-0.748672	-1.79802	0.00185	0.0356316	expressed protein
LOC_Os01g42234	Chr1:23923717-23933451	79.3538	47.1549	-0.750893	-1.90622	0.0011	0.0241208	amino acid permease family protein, putative, expressed
LOC_Os07g40986	Chr7:24517972-24527995	49.0436	29.1218	-0.751966	-1.87915	0.002	0.0379968	NAD dependent epimerase/dehydratase family protein, putative, expressed
LOC_Os03g05530	Chr3:2747955-2753329	75.9373	44.9933	-0.755098	-1.79457	0.0021	0.0393613	nodulin, putative, expressed
LOC_Os02g47780	Chr2:29223872-29226327	27.2926	16.1371	-0.75813	-1.79872	0.00265	0.0465475	hydrolase, alpha/beta fold family domain containing protein, expressed
LOC_Os12g16010	Chr12:9124111-9125447	80.0705	47.2863	-0.759848	-1.8677	0.00215	0.0397031	sex determination protein tasselseed-2, putative, expressed
LOC_Os01g55240	Chr1:31795104-31797643	35.9764	21.2008	-0.762929	-1.81585	0.00185	0.0356316	gibberellin 2-beta-dioxygenase, putative, expressed
LOC_Os11g15340	Chr11:8677313-8679074	73.8426	43.4087	-0.76647	-1.91732	0.0008	0.0184989	SAM dependent carboxyl methyltransferase family protein, putative, expressed
LOC_Os02g36350	Chr2:21949883-21951775	150.791	88.5087	-0.768658	-2.11321	0.0012	0.0257199	expressed protein
LOC_Os02g36414	Chr2:21995375-22002735	55.4261	32.5002	-0.770118	-2.04268	0.00195	0.0371658	transporter family protein, putative, expressed
LOC_Os03g25920	Chr3:14836332-14839122	48.8678	28.6012	-0.77281	-2.27025	0.0018	0.0349235	amino acid permease family protein, putative, expressed
LOC_Os07g43070	Chr7:25804316-25807753	31.058	18.1741	-0.773078	-1.85963	0.00175	0.0343747	expressed protein
LOC_Os12g38010	Chr12:23352190-23353189	229.897	134.492	-0.773467	-1.81919	0.0024	0.0432437	metallothionein, putative, expressed
LOC_Os10g02040	Chr10:655611-658907	67.2145	39.3091	-0.773907	-1.81001	0.0021	0.0393613	peroxidase precursor, putative, expressed
LOC_Os04g52810	Chr4:31439594-31443397	84.146	49.1954	-0.774371	-1.89471	0.00195	0.0371658	no apical meristem protein, putative, expressed
LOC_Os02g52190	Chr2:31959227-31961185	41.0231	23.8843	-0.78037	-1.78795	0.00285	0.0490093	helix-loop-helix DNA-binding protein, putative, expressed
LOC_Os08g43550	Chr8:27547970-27549173	159.172	92.4502	-0.783835	-2.10738	0.0008	0.0184989	MYB family transcription factor, putative, expressed
LOC_Os08g01830	Chr8:496859-500021	13.0787	7.58365	-0.786256	-1.91825	0.0029	0.0496534	TKL_IRAK_CR4L.6 - The CR4L subfamily has homology with Crinkly4, expressed
LOC_Os02g16270	Chr2:9257997-9262614	14.3529	8.30082	-0.790011	-1.98093	0.00175	0.0343747	xa1, putative, expressed
LOC_Os03g53920	Chr3:30910864-30919482	6.60367	3.80768	-0.794357	-1.84769	0.0028	0.0483244	kinesin motor domain containing protein, putative, expressed
LOC_Os07g42200	Chr7:25255059-25260015	57.2852	33.0113	-0.795203	-2.34742	0.0009	0.020492	tyrosine protein kinase domain containing protein, putative, expressed
LOC_Os03g62480	Chr3:35380187-35381981	23.0695	13.2615	-0.798737	-1.96915	0.0029	0.0496534	anthocyanidin 5,3-O-glucosyltransferase, putative, expressed
LOC_Os05g49860	Chr5:28611972-28612798	122.615	70.4009	-0.800472	-2.02024	0.0008	0.0184989	Core histone H2A/H2B/H3/H4 domain containing protein, putative, expressed
LOC_Os02g43660	Chr2:26343569-26345481	298.059	170.803	-0.803268	-2.03082	0.00045	0.0116793	plastocyanin-like domain containing protein, putative, expressed
LOC_Os02g33780	Chr2:20152452-20154121	22.9157	13.0824	-0.808708	-1.87679	0.002	0.0379968	serine-aspartate repeat-containing protein I precursor, putative, expressed
LOC_Os04g03980	Chr4:1813949-1816073	27.5054	15.7025	-0.808717	-1.81556	0.0017	0.0337838	flavin monooxygenase, putative, expressed
LOC_Os01g19220	Chr1:10871370-10874265	16.8157	9.58847	-0.810436	-1.84955	0.00275	0.047739	beta-D-xylosidase, putative, expressed
LOC_Os11g24060	Chr11:13661553-13663566	42.7547	24.2936	-0.815504	-2.15424	0.0007	0.0166569	permease domain containing protein, putative, expressed
LOC_Os08g44590	Chr8:28043208-28045588	17.6224	10.0076	-0.816315	-1.90096	0.00195	0.0371658	gibberellin 20 oxidase 2, putative, expressed
LOC_Os07g25050	Chr7:14292223-14292742	4882.65	2771.26	-0.817122	-1.96542	0.00165	0.0329556	thionin-like peptide, putative, expressed
LOC_Os01g34970	Chr1:19352054-19359550	12.7007	7.20668	-0.817502	-1.94261	0.0014	0.0288354	MDR-like ABC transporter, putative, expressed
LOC_Os05g03610	Chr5:1535707-1541571	64.5558	36.5036	-0.822511	-1.86192	0.00085	0.0195032	phospholipase C, putative, expressed
LOC_Os01g61160	Chr1:35402794-35405309	50.5982	28.5984	-0.823151	-2.26356	0.0005	0.0126724	laccase precursor protein, putative, expressed
LOC_Os10g40614	Chr10:21786107-21787038	58.9779	33.3177	-0.823888	-1.66445	0.0028	0.0483244	LTPL147 - Protease inhibitor/seed storage/LTP family protein precursor, expressed
LOC_Os12g05550	Chr12:2546327-2547906	29.4518	16.6258	-0.824931	-2.20956	0.00175	0.0343747	sialyltransferase family domain containing protein, expressed
LOC_Os03g08720	Chr3:4492083-4494120	36.0162	20.3107	-0.826403	-2.22269	0.0006	0.0147351	transferase family protein, putative, expressed
LOC_Os01g40860	Chr1:23097255-23106303	94.9575	53.5432	-0.826578	-2.15054	0.0005	0.0126724	aldehyde dehydrogenase, putative, expressed
LOC_Os06g38960	Chr6:23119057-23122451	23.3289	13.1353	-0.828667	-1.92549	0.00145	0.0296339	expressed protein
LOC_Os01g63540	Chr1:36840076-36842130	16.9059	9.51342	-0.829488	-1.94877	0.00215	0.0397031	cytochrome P450, putative, expressed
LOC_Os01g71710	Chr1:41552036-41554504	40.7856	22.9494	-0.8296	-1.91927	0.0012	0.0257199	amino acid permease family protein, putative, expressed
LOC_Os03g02550	Chr3:942693-945066	29.9207	16.7968	-0.83296	-2.0046	0.00065	0.0156554	OsFBX76 - F-box domain containing protein, expressed
LOC_Os09g16920	Chr9:10338557-10340697	37.7938	21.2145	-0.8331	-1.94794	0.0007	0.0166569	desaturase/cytochrome b5 protein, putative, expressed
LOC_Os01g57270	Chr1:33091620-33096363	5.43306	3.04243	-0.836542	-1.81386	0.00205	0.0387298	disease resistance RPP13-like protein 1, putative, expressed
LOC_Os08g37670	Chr8:23858676-23860124	426.375	238.719	-0.836809	-2.28093	0.00045	0.0116793	plastocyanin-like domain containing protein, putative, expressed
LOC_Os09g02250	Chr9:906617-909933	11.7074	6.55457	-0.836849	-1.89668	0.00175	0.0343747	transposon protein, putative, unclassified, expressed
LOC_Os03g11560	Chr3:5994129-5997434	16.4825	9.2177	-0.83846	-1.85418	0.0022	0.0404065	digalactosyldiacylglycerol synthase, chloroplast precursor, putative, expressed
LOC_Os01g10180	Chr1:5352368-5353612	44.5825	24.8943	-0.840664	-2.31826	0.00175	0.0343747	avr9/Cf-9 rapidly elicited protein 146, putative, expressed
LOC_Os01g08170	Chr1:3958209-3962125	10.3261	5.76524	-0.840848	-1.81525	0.00165	0.0329556	expressed protein
LOC_Os05g48890	Chr5:28047334-28048343	106.932	59.6337	-0.842499	-1.86245	0.00115	0.0249408	fasciclin domain containing protein, expressed
LOC_Os04g26920	Chr4:15924281-15928162	112.988	62.9448	-0.844012	-1.87453	0.00165	0.0329556	oxidoreductase, aldo/keto reductase family protein, putative, expressed
LOC_Os11g31090	Chr11:18092964-18095638	158.049	87.9085	-0.8463	-2.51466	0.00035	0.00956479	transferase family protein, putative, expressed
LOC_Os08g07010	Chr8:3928461-3933577	79.9007	44.417	-0.847096	-2.33687	0.0005	0.0126724	ABC-2 type transporter domain containing protein, expressed
LOC_Os03g18600	Chr3:10418633-10419919	51.0017	28.3289	-0.848272	-2.30038	0.00075	0.0176172	cyclase/dehydrase family protein, putative, expressed
LOC_Os02g16540	Chr2:9446491-9448847	15.3375	8.51349	-0.849242	-1.98583	0.0018	0.0349235	WRKY39, expressed
LOC_Os03g41110	Chr3:22850838-22852132	24.2161	13.4415	-0.849267	-1.94211	0.00255	0.0451247	ZOS3-14 - C2H2 zinc finger protein, expressed
LOC_Os07g49114	Chr7:29404416-29405293	102.731	56.9388	-0.851388	-2.06741	0.0006	0.0147351	wound-induced protein WI12, putative, expressed
LOC_Os07g44180	Chr7:26403673-26404729	49.4277	27.3092	-0.855934	-1.91718	0.0016	0.0321734	OsRCI2-10 - Hydrophobic protein LTI6A, expressed
LOC_Os01g40190	Chr1:22675934-22678621	14.007	7.73637	-0.85642	-2.16101	0.00075	0.0176172	retrotransposon protein, putative, unclassified, expressed
LOC_Os08g38700	Chr8:24464323-24467971	73.1304	40.1738	-0.864216	-2.00329	0.00035	0.00956479	C3-BTB2 - Bric-a-Brac, Tramtrack, Broad Complex BTB domain with C3 subfamily conserved sequence, expressed
LOC_Os02g55480	Chr2:33975821-33978376	26.5609	14.5732	-0.865991	-2.00135	0.0006	0.0147351	zinc finger, C3HC4 type domain containing protein, expressed
LOC_Os06g45140	Chr6:27299913-27302140	32.0799	17.5791	-0.867811	-2.07267	0.0002	0.00607366	bZIP transcription factor domain containing protein, expressed
LOC_Os02g41780	Chr2:25119032-25122992	17.6004	9.64413	-0.867883	-1.81546	0.00235	0.042504	transporter-related, putative, expressed
LOC_Os11g41150	Chr11:24651942-24653182	108.708	59.547	-0.868357	-2.09773	0.0005	0.0126724	nitrilase-associated protein, putative, expressed
LOC_Os10g36170	Chr10:19335021-19335615	519.672	284.64	-0.868461	-2.00366	0.00225	0.0411974	LTPL160 - Protease inhibitor/seed storage/LTP family protein precursor, expressed
LOC_Os08g10010	Chr8:5787481-5789140	18.3655	10.036	-0.871804	-2.06581	0.00235	0.042504	acyl-desaturase, chloroplast precursor, putative, expressed
LOC_Os09g36740	Chr9:21197502-21199723	12.7451	6.96001	-0.87278	-1.80408	0.00275	0.047739	tetratricopeptide repeat domain containing protein, expressed
LOC_Os05g06780	Chr5:3539562-3540972	327.328	178.749	-0.872807	-2.15187	0.0001	0.00350783	LTPL104 - Protease inhibitor/seed storage/LTP family protein precursor, expressed
LOC_Os06g46940	Chr6:28475572-28481088	30.3041	16.5241	-0.874942	-1.95306	0.00215	0.0397031	Os6bglu25 - beta-glucosidase homologue, similar to Os3bglu6, expressed
LOC_Os04g37550	Chr4:22347936-22349799	47.3409	25.7965	-0.875913	-2.32812	0.00035	0.00956479	aspartic proteinase nepenthesin-2 precursor, putative, expressed
LOC_Os10g39980	Chr10:21417292-21419897	288.127	156.827	-0.877536	-1.80296	0.0022	0.0404065	expressed protein
LOC_Os02g41890	Chr2:25176089-25179701	10.6807	5.81221	-0.877846	-2.05202	0.001	0.0223195	phytosulfokine receptor precursor, putative, expressed
LOC_Os03g07880	Chr3:4001994-4005428	184.125	99.9416	-0.881529	-2.13179	5e-05	0.00193703	nuclear transcription factor Y subunit, putative, expressed
LOC_Os10g38580	Chr10:20589758-20590856	62.0956	33.7038	-0.881582	-2.10948	0.0008	0.0184989	glutathione S-transferase, putative, expressed
LOC_Os03g12250	Chr3:6434789-6438530	104.415	56.6687	-0.881711	-2.20953	0.0004	0.0106374	atypical receptor-like kinase MARK, putative, expressed
LOC_Os07g48060	Chr7:28690607-28692640	40.2335	21.8296	-0.882109	-2.11997	0.0004	0.0106374	peroxidase precursor, putative, expressed
LOC_Os04g41900	Chr4:24830256-24831375	57.0027	30.9139	-0.882776	-2.04472	0.00065	0.0156554	expressed protein
LOC_Os02g39360	Chr2:23759213-23760557	67.0588	36.3563	-0.88322	-2.54197	0.00035	0.00956479	B-box zinc finger family protein, putative, expressed
LOC_Os06g40940	Chr6:24399537-24406050	9.92345	5.37957	-0.883351	-1.87897	0.00245	0.0438783	glycine dehydrogenase, putative, expressed
LOC_Os04g11040	Chr4:5989514-5990234	188.911	102.204	-0.886253	-2.07556	0.0002	0.00607366	expressed protein
LOC_Os02g09610	Chr2:4942761-4944255	22.9437	12.4028	-0.887429	-2.07814	0.0026	0.0458728	GDSL-like lipase/acylhydrolase, putative, expressed
LOC_Os03g43990	Chr3:24701062-24706728	13.2231	7.13786	-0.889496	-1.92261	0.00185	0.0356316	BTBN8 - Bric-a-Brac, Tramtrack, Broad Complex BTB domain with non-phototropic hypocotyl 3 NPH3 and coiled-coil domains, expressed
LOC_Os02g43290	Chr2:26090415-26092187	25.7173	13.8737	-0.890392	-2.21409	0.00095	0.0214454	protein kinase domain containing protein, expressed
LOC_Os02g51130	Chr2:31284721-31286741	15.8658	8.55807	-0.89056	-2.01575	0.00125	0.0265995	glycosyl transferase 8 domain containing protein, putative, expressed
LOC_Os02g48870	Chr2:29892391-29894313	95.0703	51.1878	-0.893195	-2.48672	0.0002	0.00607366	aspartic proteinase nepenthesin-2 precursor, putative, expressed
LOC_Os11g45280	Chr11:27399318-27406608	25.7814	13.8601	-0.895389	-2.20244	0.0002	0.00607366	protein kinase family protein, putative, expressed
LOC_Os10g07290	Chr10:3849206-3851735	16.246	8.71808	-0.898001	-1.67963	0.00225	0.0411974	glycosyl hydrolases family 17, putative, expressed
LOC_Os03g63390	Chr3:35820759-35821532	53.4078	28.653	-0.898361	-1.94391	0.0013	0.0273691	plastocyanin-like domain containing protein, putative, expressed
LOC_Os06g46799	Chr6:28414029-28425514	194.587	104.267	-0.900131	-2.132	0.0006	0.0147351	peroxidase precursor, putative, expressed
LOC_Os03g18640	Chr3:10443251-10446023	11.9191	6.3842	-0.900699	-1.84083	0.0025	0.0445052	laccase precursor protein, putative, expressed
LOC_Os01g59120	Chr1:34149430-34152417	20.0943	10.714	-0.90729	-1.98406	0.0011	0.0241208	cyclin, putative, expressed
LOC_Os11g31590	Chr11:18464219-18465647	61.4459	32.7475	-0.907929	-2.68895	0.0001	0.00350783	armadillo, putative, expressed
LOC_Os07g01100	Chr7:56258-58217	21.4662	11.423	-0.910117	-1.90892	0.0024	0.0432437	legume lectins beta domain containing protein, putative, expressed
LOC_Os07g32390	Chr7:19252847-19258018	7.41319	3.94093	-0.911557	-1.90482	0.001	0.0223195	targeting protein-related, putative, expressed
LOC_Os10g28230	Chr10:14678068-14679443	26.9049	14.2983	-0.91202	-1.87718	0.00205	0.0387298	Core histone H2A/H2B/H3/H4 domain containing protein, putative, expressed
LOC_Os08g33100	Chr8:20573199-20573993	88.9097	47.1971	-0.913642	-2.17526	0.00035	0.00956479	core histone H2A/H2B/H3/H4, putative, expressed
LOC_Os03g52650	Chr3:30192883-30194132	35.7857	18.9825	-0.914715	-1.99596	0.00055	0.0137488	syntaxin-related protein, putative, expressed
LOC_Os05g51570	Chr5:29579043-29580698	46.4867	24.6508	-0.915186	-2.30958	0.0002	0.00607366	vacuolar-processing enzyme precursor, putative, expressed
LOC_Os11g07830	Chr11:3994603-3995784	64.7361	34.3153	-0.915717	-2.26908	0.00015	0.00488642	dirigent, putative, expressed
LOC_Os02g09220	Chr2:4740043-4743193	195.4	102.961	-0.924332	-2.10938	0.00045	0.0116793	cytochrome P450, putative, expressed
LOC_Os06g06510	Chr6:3056087-3056861	92.7634	48.8736	-0.924501	-2.16571	0.0003	0.00843124	histone H3, putative, expressed
LOC_Os07g18750	Chr7:11090519-11091267	523.22	275.613	-0.924771	-2.12677	0.0003	0.00843124	LTPL42 - Protease inhibitor/seed storage/LTP family protein precursor, expressed
LOC_Os10g40530	Chr10:21697018-21697778	496.182	260.686	-0.928553	-2.0471	0.0005	0.0126724	LTPL146 - Protease inhibitor/seed storage/LTP family protein precursor, expressed
LOC_Os04g16450	Chr4:8948205-8950028	74.7545	39.2688	-0.928778	-2.3882	0.00025	0.00724908	aquaporin protein, putative, expressed
LOC_Os08g36310	Chr8:22876100-22877810	15.2858	8.02454	-0.929704	-2.10051	0.00175	0.0343747	cytochrome P450, putative, expressed
LOC_Os03g19990	Chr3:11266820-11270098	10.2748	5.37244	-0.935456	-2.03861	0.00095	0.0214454	WD40-like Beta Propeller Repeat family protein, expressed
LOC_Os12g38140	Chr12:23420041-23420870	317.127	165.605	-0.937318	-1.93014	0.00105	0.0231957	expressed protein
LOC_Os03g08100	Chr3:4133457-4136490	20.5134	10.6783	-0.941886	-1.92335	0.00185	0.0356316	hydrolase, alpha/beta fold family protein, putative, expressed
LOC_Os04g53990	Chr4:32166723-32169604	22.3288	11.6216	-0.9421	-2.1964	5e-05	0.00193703	ethylene-responsive protein related, putative, expressed
LOC_Os12g12000	Chr12:6576303-6577029	40.8807	21.2627	-0.943096	-1.81506	0.0023	0.041919	RALFL46 - Rapid ALkalinization Factor RALF family protein precursor, expressed
LOC_Os04g43650	Chr4:25826664-25830703	48.259	25.0796	-0.944284	-2.27862	5e-05	0.00193703	L-allo-threonine aldolase, putative, expressed
LOC_Os03g48300	Chr3:27487157-27503964	4.39191	2.27941	-0.946188	-1.82232	0.00245	0.0438783	histidine acid phosphatase, putative, expressed
LOC_Os01g11340	Chr1:6076687-6078711	35.1841	18.2578	-0.946409	-2.19489	0.0008	0.0184989	cytochrome P450, putative, expressed
LOC_Os01g42294	Chr1:23975948-23982081	23.1497	12.0086	-0.946929	-2.44766	0.0001	0.00350783	inactive receptor kinase At2g26730 precursor, putative, expressed
LOC_Os10g25450	Chr10:13160290-13163994	6.99591	3.62884	-0.947002	-1.86558	0.00245	0.0438783	OsSub60 - Putative Subtilisin homologue, expressed
LOC_Os11g14910	Chr11:8387577-8389759	380.841	197.385	-0.948175	-1.94156	0.0018	0.0349235	NADP-dependent oxidoreductase, putative, expressed
LOC_Os01g33040	Chr1:18150893-18157844	5.88788	3.05106	-0.948437	-2.06146	0.0022	0.0404065	kinesin motor domain containing protein, expressed
LOC_Os01g47780	Chr1:27340898-27341950	200.337	103.657	-0.95061	-2.09897	0.00015	0.00488642	fasciclin domain containing protein, expressed
LOC_Os08g07330	Chr8:4105397-4109958	5.62463	2.90689	-0.95228	-1.96852	0.00175	0.0343747	RGH1A, putative, expressed
LOC_Os08g02250	Chr8:795183-797588	16.8768	8.71382	-0.953666	-2.27129	0.0008	0.0184989	IQ calmodulin-binding motif domain containing protein, expressed
LOC_Os01g48130	Chr1:27556007-27560681	26.6689	13.767	-0.953938	-2.19429	0.0002	0.00607366	no apical meristem protein, putative, expressed
LOC_Os02g03960	Chr2:1695453-1697219	61.8787	31.9339	-0.954351	-2.22893	0.0002	0.00607366	CPuORF1 - conserved peptide uORF-containing transcript, expressed
LOC_Os04g58760	Chr4:34950465-34951726	45.3182	23.3684	-0.95553	-2.05694	0.0007	0.0166569	membrane associated DUF588 domain containing protein, putative, expressed
LOC_Os07g43670	Chr7:26141468-26142922	100.02	51.3452	-0.961987	-2.40903	0.0003	0.00843124	ribonuclease T2 family domain containing protein, expressed
LOC_Os02g42560	Chr2:25583469-25585697	8.56109	4.39332	-0.962484	-1.83443	0.00235	0.042504	expressed protein
LOC_Os04g33520	Chr4:20280359-20281977	33.5109	17.182	-0.963734	-2.0097	0.0006	0.0147351	RCLEA6 - Root cap and Late embryogenesis related family protein precursor, expressed
LOC_Os02g13100	Chr2:6956580-6959847	103.563	52.9564	-0.967624	-2.5405	0.0001	0.00350783	protein phosphatase 2C, putative, expressed
LOC_Os04g44060	Chr4:26099272-26101782	162.121	82.8142	-0.969125	-2.51745	5e-05	0.00193703	aquaporin protein, putative, expressed
LOC_Os02g31030	Chr2:18537040-18540912	32.6838	16.6763	-0.970779	-2.24299	0.00015	0.00488642	glycerophosphoryl diester phosphodiesterase family protein, putative, expressed
LOC_Os05g36280	Chr5:21499418-21500179	131.698	67.1823	-0.971078	-2.32239	0.0001	0.00350783	histone H3, putative, expressed
LOC_Os01g63190	Chr1:36622826-36627675	27.9791	14.2725	-0.971116	-2.48084	0.0001	0.00350783	laccase precursor protein, putative, expressed
LOC_Os03g46920	Chr3:26531261-26534354	8.53776	4.35429	-0.971422	-1.9149	0.00145	0.0296339	expressed protein
LOC_Os12g15920	Chr12:9069017-9077117	29.5805	15.0744	-0.972551	-2.3614	0.00015	0.00488642	laccase precursor protein, putative, expressed
LOC_Os02g48900	Chr2:29911309-29916317	141.555	72.0818	-0.97366	-2.56177	5e-05	0.00193703	aspartic proteinase nepenthesin-1 precursor, putative, expressed
LOC_Os01g59970	Chr1:34674483-34676185	29.5753	15.0586	-0.973811	-1.86893	0.00275	0.047739	expressed protein
LOC_Os08g41880	Chr8:26439583-26445474	76.5745	38.9833	-0.974008	-2.57004	0.0001	0.00350783	nucleotide pyrophosphatase/phosphodiesterase, putative, expressed
LOC_Os01g52010	Chr1:29894026-29898467	84.5784	42.9988	-0.975994	-2.66966	5e-05	0.00193703	alliin lyase precursor, putative, expressed
LOC_Os04g41229	Chr4:24461145-24468949	43.3955	22.0579	-0.976254	-2.29274	0.0002	0.00607366	helix-loop-helix DNA-binding domain containing protein, expressed
LOC_Os10g06680	Chr10:3462827-3464267	26.2266	13.3021	-0.979377	-1.97381	0.0006	0.0147351	expressed protein
LOC_Os01g69200	Chr1:40215070-40216944	20.3106	10.2963	-0.980099	-2.15363	0.00055	0.0137488	regulatory protein, putative, expressed
LOC_Os10g18340	Chr10:9315455-9316347	169.771	86.0509	-0.980326	-2.59358	5e-05	0.00193703	expressed protein
LOC_Os08g14109	Chr8:8437322-8445919	84.3801	42.7256	-0.981803	-2.20976	0.00035	0.00956479	retrotransposon protein, putative, Ty1-copia subclass, expressed
LOC_Os11g02610	Chr11:823416-825831	25.8414	13.0663	-0.983839	-2.4573	0.00025	0.00724908	BTBN20 - Bric-a-Brac, Tramtrack, Broad Complex BTB domain with non-phototropic hypocotyl 3 NPH3 and coiled-coil domains, expressed
LOC_Os01g09880	Chr1:5131470-5132918	61.2048	30.8949	-0.986279	-2.47994	5e-05	0.00193703	harpin-induced protein 1 domain containing protein, expressed
LOC_Os01g60330	Chr1:34899155-34901733	8.39143	4.23371	-0.986995	-1.89446	0.00145	0.0296339	inactive receptor kinase At2g26730 precursor, putative, expressed
LOC_Os11g42940	Chr11:25886462-25887393	29.6611	14.9613	-0.987334	-1.85178	0.00265	0.0465475	integral membrane protein, putative, expressed
LOC_Os03g02240	Chr3:752023-756170	8.82007	4.44792	-0.98766	-2.09584	0.0011	0.0241208	AT-GTL1, putative, expressed
LOC_Os11g29720	Chr11:17234284-17238178	12.1717	6.12212	-0.991423	-1.87137	0.001	0.0223195	cytochrome P450, putative, expressed
LOC_Os01g42070	Chr1:23850864-23854484	4.98852	2.50758	-0.992318	-1.78814	0.00215	0.0397031	kinesin motor domain containing protein, putative, expressed
LOC_Os02g56600	Chr2:34672991-34676421	25.238	12.6805	-0.992989	-2.35786	0.0001	0.00350783	no apical meristem protein, putative, expressed
LOC_Os03g55830	Chr3:31785148-31789204	8.11448	4.07651	-0.993163	-1.83155	0.00235	0.042504	BTBN10 - Bric-a-Brac, Tramtrack, Broad Complex BTB domain with non-phototropic hypocotyl 3 NPH3 and coiled-coil domains, expressed
LOC_Os06g35200	Chr6:20522129-20524985	6.83799	3.42972	-0.995481	-1.96683	0.00215	0.0397031	receptor-like kinase, putative, expressed
LOC_Os03g44890	Chr3:25326520-25330063	11.839	5.92885	-0.997729	-2.1662	0.00035	0.00956479	anthranilate phosphoribosyltransferase, putative, expressed
LOC_Os03g02780	Chr3:1080710-1081442	109.679	54.9068	-0.998227	-2.37423	0.00025	0.00724908	Core histone H2A/H2B/H3/H4 domain containing protein, putative, expressed
LOC_Os09g23560	Chr9:14001191-14003182	76.8818	38.4517	-0.999593	-2.356	0.00015	0.00488642	dehydrogenase, putative, expressed
LOC_Os01g51140	Chr1:29382533-29385653	12.8896	6.44651	-0.999612	-1.91996	0.00155	0.0313538	helix-loop-helix DNA-binding domain containing protein, expressed
LOC_Os11g04350	Chr11:1808128-1809537	18.9671	9.48285	-1.00011	-2.14909	0.0012	0.0257199	cell death associated protein, putative, expressed
LOC_Os04g11030	Chr4:5986671-5987382	112.087	56.034	-1.00025	-2.19425	0.00015	0.00488642	expressed protein
LOC_Os01g19020	Chr1:10748602-10750234	372.858	186.344	-1.00065	-1.92019	0.00125	0.0265995	peroxidase precursor, putative, expressed
LOC_Os10g33170	Chr10:17374443-17379041	11.4149	5.68567	-1.00551	-2.25454	0.00255	0.0451247	POT domain containing peptide transporter, putative, expressed
LOC_Os07g07920	Chr7:3976185-3977717	33.8176	16.8361	-1.00621	-2.03458	0.0009	0.020492	LTPL100 - Protease inhibitor/seed storage/LTP family protein precursor, expressed
LOC_Os03g18630	Chr3:10437713-10440502	14.0266	6.97989	-1.00689	-2.13208	0.00025	0.00724908	receptor-like kinase RHG1, putative, expressed
LOC_Os04g27060	Chr4:16001489-16005331	150.909	74.9127	-1.0104	-2.30176	5e-05	0.00193703	oxidoreductase, aldo/keto reductase family protein, putative, expressed
LOC_Os06g06250	Chr6:2893580-2895869	51.7514	25.6597	-1.0121	-2.45718	0.0001	0.00350783	GDSL-like lipase/acylhydrolase, putative, expressed
LOC_Os06g36920	Chr6:21755617-21758564	18.9659	9.40185	-1.01239	-2.2752	0.0007	0.0166569	cytochrome P450, putative, expressed
LOC_Os07g44590	Chr7:26615488-26616879	30.632	15.1412	-1.01656	-2.20196	0.0006	0.0147351	peroxidase precursor, putative, expressed
LOC_Os03g07120	Chr3:3637629-3642462	22.2591	10.9965	-1.01736	-2.39965	0.00015	0.00488642	expressed protein
LOC_Os03g06670	Chr3:3371373-3372410	51.4183	25.4009	-1.0174	-2.1388	0.0004	0.0106374	Core histone H2A/H2B/H3/H4 domain containing protein, putative, expressed
LOC_Os12g36890	Chr12:22602879-22607315	13.0428	6.43387	-1.0195	-2.59431	0.00015	0.00488642	CSLD4 - cellulose synthase-like family D, expressed
LOC_Os03g18740	Chr3:10502014-10503455	40.9467	20.198	-1.01953	-2.52255	0.00025	0.00724908	oxidoreductase, short chain dehydrogenase/reductase family, putative, expressed
LOC_Os03g61780	Chr3:35025918-35028771	28.7809	14.1943	-1.01981	-2.62265	5e-05	0.00193703	glucan endo-1,3-beta-glucosidase-related, putative, expressed
LOC_Os01g55150	Chr1:31728014-31730389	14.83	7.31176	-1.02023	-1.71194	0.0024	0.0432437	bZIP transcription factor domain containing protein, expressed
LOC_Os05g48840	Chr5:27989729-27990665	38.1985	18.8199	-1.02125	-2.18559	0.00045	0.0116793	expressed protein
LOC_Os01g15970	Chr1:8986252-8987398	65.983	32.5047	-1.02144	-2.19323	0.00015	0.00488642	expressed protein
LOC_Os09g33490	Chr9:19749084-19750944	54.616	26.8275	-1.02561	-2.56867	0.00035	0.00956479	no apical meristem protein, putative, expressed
LOC_Os03g20420	Chr3:11549505-11558340	85.8341	42.1108	-1.02736	-2.30684	0.0002	0.00607366	alpha-N-arabinofuranosidase A, putative, expressed
LOC_Os07g02200	Chr7:699843-700831	94.7592	46.469	-1.028	-2.24804	0.0002	0.00607366	plastocyanin-like domain containing protein, putative, expressed
LOC_Os07g45080	Chr7:26911516-26912446	105.182	51.5366	-1.02921	-2.66088	5e-05	0.00193703	expressed protein
LOC_Os10g38600	Chr10:20595040-20596116	79.5114	38.9431	-1.02979	-2.64225	5e-05	0.00193703	glutathione S-transferase GSTU6, putative, expressed
LOC_Os04g37500	Chr4:22330187-22332565	34.7647	17.0188	-1.03049	-2.45599	5e-05	0.00193703	glutamate decarboxylase, putative, expressed
LOC_Os02g56370	Chr2:34509522-34512674	6.71628	3.28616	-1.03126	-1.88849	0.0019	0.0363587	OsWAK20 - OsWAK receptor-like protein kinase, expressed
LOC_Os02g15810	Chr2:8935091-8937181	32.7384	15.9993	-1.03297	-2.45682	5e-05	0.00193703	HMG1/2, putative, expressed
LOC_Os10g28680	Chr10:14960577-14962880	11.0991	5.41877	-1.0344	-1.98791	0.0014	0.0288354	DUF581 domain containing protein, expressed
LOC_Os01g45720	Chr1:25957706-25958698	54.2341	26.4694	-1.03487	-2.25386	5e-05	0.00193703	expressed protein
LOC_Os04g15920	Chr4:8637040-8639345	17.3085	8.42526	-1.03869	-2.16163	0.0003	0.00843124	dehydrogenase, putative, expressed
LOC_Os11g37860	Chr11:22427758-22435407	37.1134	18.0388	-1.04083	-2.59951	5e-05	0.00193703	stripe rust resistance protein Yr10, putative, expressed
LOC_Os07g40020	Chr7:24014020-24018422	16.7517	8.13508	-1.04208	-2.40131	0.00015	0.00488642	GRAS family transcription factor domain containing protein, expressed
LOC_Os03g05140	Chr3:2495805-2498898	14.1828	6.8727	-1.0452	-2.23396	0.0003	0.00843124	receptor-like protein kinase 2 precursor, putative, expressed
LOC_Os03g01270	Chr3:189332-191297	120.348	58.3166	-1.04524	-2.42956	5e-05	0.00193703	expansin precursor, putative, expressed
LOC_Os03g13520	Chr3:7305254-7308501	14.1275	6.8421	-1.04599	-2.22028	0.0005	0.0126724	endonuclease/exonuclease/phosphatase family domain containing protein, expressed
LOC_Os05g41990	Chr5:24583249-24584945	169.042	81.8407	-1.04649	-2.24069	0.0001	0.00350783	peroxidase precursor, putative, expressed
LOC_Os01g63280	Chr1:36683708-36687154	8.3654	4.04577	-1.04802	-1.89222	0.00205	0.0387298	tyrosine protein kinase domain containing protein, putative, expressed
LOC_Os03g25440	Chr3:14543749-14544785	159.785	77.1147	-1.05106	-2.8255	5e-05	0.00193703	expressed protein
LOC_Os01g14520	Chr1:8132696-8135454	37.28	17.9852	-1.05159	-2.43874	5e-05	0.00193703	C4-dicarboxylate transporter/malic acid transport protein domain containing protein, expressed
LOC_Os11g12530	Chr11:7011434-7018706	79.2898	38.2498	-1.05168	-2.70816	5e-05	0.00193703	receptor-like protein kinase 5 precursor, putative, expressed
LOC_Os09g15370	Chr9:9399111-9402432	6.24753	3.01365	-1.05177	-1.94484	0.00095	0.0214454	expressed protein
LOC_Os06g06460	Chr6:3040091-3041121	75.4329	36.3777	-1.05214	-2.3521	0.0001	0.00350783	histone H3, putative, expressed
LOC_Os11g30560	Chr11:17785137-17792672	16.9549	8.15288	-1.05632	-2.2565	0.00065	0.0156554	dehydrogenase/reductase, putative, expressed
LOC_Os01g11010	Chr1:5875785-5877849	14.3948	6.91963	-1.05678	-2.36015	0.0005	0.0126724	peptide-N4-asparagine amidase A, putative, expressed
LOC_Os05g02300	Chr5:738203-739079	62.0638	29.8244	-1.05726	-2.42431	0.0001	0.00350783	Core histone H2A/H2B/H3/H4 domain containing protein, putative, expressed
LOC_Os02g30810	Chr2:18371441-18372892	314.678	151.107	-1.05831	-2.26626	0.00025	0.00724908	OsSAUR10 - Auxin-responsive SAUR gene family member, expressed
LOC_Os04g48880	Chr4:29157212-29159281	29.1861	14.0097	-1.05885	-2.16904	0.00025	0.00724908	fatty acid hydroxylase, putative, expressed
LOC_Os07g36210	Chr7:21633804-21636606	50.5203	24.2012	-1.06179	-2.28004	0.00065	0.0156554	expressed protein
LOC_Os05g48270	Chr5:27666325-27669442	45.0465	21.5434	-1.06417	-2.64062	5e-05	0.00193703	auxin-responsive protein, putative, expressed
LOC_Os03g42630	Chr3:23734579-23736564	19.1154	9.13774	-1.06483	-2.33177	0.0009	0.020492	No apical meristem protein, putative, expressed
LOC_Os12g12470	Chr12:6869982-6872480	18.2716	8.72725	-1.066	-2.17857	0.0002	0.00607366	NADP-dependent oxidoreductase, putative, expressed
LOC_Os08g30210	Chr8:18568970-18570352	18.2348	8.70537	-1.06672	-2.2975	0.00095	0.0214454	1-aminocyclopropane-1-carboxylate oxidase homolog 1, putative, expressed
LOC_Os12g39710	Chr12:24526663-24529972	4.96647	2.37097	-1.06675	-1.88851	0.00215	0.0397031	expressed protein
LOC_Os03g11950	Chr3:6264769-6267879	14.4374	6.88999	-1.06724	-2.33388	0.00135	0.0282714	SEC14 cytosolic factor family protein, putative, expressed
LOC_Os02g52150	Chr2:31920853-31922712	11.8632	5.65999	-1.06762	-2.04014	0.00035	0.00956479	heat shock 22 kDa protein, mitochondrial precursor, putative, expressed
LOC_Os11g05470	Chr11:2452524-2454103	28.9241	13.7768	-1.07003	-2.2606	0.0004	0.0106374	RCN1 Centroradialis-like1 homogous to TFL1 gene; contains Pfam profile PF01161: Phosphatidylethanolamine-binding protein, expressed
LOC_Os02g40710	Chr2:24683632-24685205	74.7835	35.57	-1.07206	-2.96046	0.0002	0.00607366	ammonium transporter protein, putative, expressed
LOC_Os02g02140	Chr2:637010-640452	18.1402	8.61372	-1.07448	-2.55268	5e-05	0.00193703	receptor protein kinase CLAVATA1 precursor, putative, expressed
LOC_Os03g60340	Chr3:34311080-34314802	51.2863	24.3168	-1.07662	-2.76163	5e-05	0.00193703	leaf senescence related protein, putative, expressed
LOC_Os12g44300	Chr12:27461635-27464384	6.63861	3.14721	-1.07681	-2.14767	0.00215	0.0397031	CHX28, putative, expressed
LOC_Os12g44320	Chr12:27474467-27477302	20.7842	9.84749	-1.07766	-2.6481	0.00015	0.00488642	carbohydrate binding protein, putative, expressed
LOC_Os11g08380	Chr11:4415909-4418435	41.9434	19.7786	-1.08451	-2.31795	5e-05	0.00193703	1-aminocyclopropane-1-carboxylate oxidase, putative, expressed
LOC_Os10g39170	Chr10:20900131-20902342	49.5824	23.3522	-1.08627	-2.54213	5e-05	0.00193703	peroxidase precursor, putative, expressed
LOC_Os01g64640	Chr1:37513745-37514564	139.599	65.7471	-1.08629	-2.61782	5e-05	0.00193703	histone H3, putative, expressed
LOC_Os01g41710	Chr1:23607347-23608583	76.7999	36.1376	-1.08761	-2.39652	0.0001	0.00350783	chlorophyll A-B binding protein, putative, expressed
LOC_Os11g07600	Chr11:3853545-3857282	57.6614	27.1173	-1.08839	-3.17389	5e-05	0.00193703	ABC-2 type transporter domain containing protein, expressed
LOC_Os02g45940	Chr2:27993897-27994741	94.6092	44.4269	-1.09055	-2.57457	5e-05	0.00193703	Core histone H2A/H2B/H3/H4 domain containing protein, putative, expressed
LOC_Os03g02939	Chr3:1178458-1180137	62.3307	29.1863	-1.09465	-2.27568	0.0002	0.00607366	peroxidase precursor, putative, expressed
LOC_Os08g08970	Chr8:5222213-5223311	400.787	187.403	-1.09669	-2.2914	0.0001	0.00350783	Cupin domain containing protein, expressed
LOC_Os02g30110	Chr2:17880885-17886427	30.8327	14.3767	-1.10073	-2.67583	5e-05	0.00193703	cytochrome P450, putative, expressed
LOC_Os01g37000	Chr1:20640980-20643886	144.604	67.417	-1.10092	-2.33124	0.0001	0.00350783	carboxyl-terminal peptidase, putative, expressed
LOC_Os04g39320	Chr4:23408375-23410250	387.653	180.624	-1.10178	-2.41394	0.00025	0.00724908	expressed protein
LOC_Os03g17760	Chr3:9878024-9880930	43.066	20.0245	-1.10479	-2.42987	0.00015	0.00488642	RNA recognition motif containing protein, putative, expressed
LOC_Os11g44560	Chr11:26940018-26946887	18.2205	8.45373	-1.1079	-2.59298	5e-05	0.00193703	protein kinase domain containing protein, expressed
LOC_Os08g38300	Chr8:24261319-24262356	88.5883	41.0981	-1.10804	-2.63895	5e-05	0.00193703	Core histone H2A/H2B/H3/H4 domain containing protein, putative, expressed
LOC_Os06g03800	Chr6:1520742-1526081	95.5256	44.0383	-1.11713	-2.67178	5e-05	0.00193703	pollen ankyrin, putative, expressed
LOC_Os04g02510	Chr4:913865-917650	31.6209	14.5332	-1.12152	-3.00192	5e-05	0.00193703	ZOS4-01 - C2H2 zinc finger protein, expressed
LOC_Os02g07190	Chr2:3694691-3699527	4.07654	1.86967	-1.12456	-1.88403	0.00265	0.0465475	expressed protein
LOC_Os08g15050	Chr8:9098572-9099880	27.9446	12.8082	-1.1255	-2.24559	0.00025	0.00724908	CCT/B-box zinc finger protein, putative, expressed
LOC_Os10g40470	Chr10:21670509-21671244	33.7237	15.4261	-1.12839	-1.85791	0.0018	0.0349235	LTPL142 - Protease inhibitor/seed storage/LTP family protein precursor, putative, expressed
LOC_Os04g56120	Chr4:33421534-33423302	14.1521	6.44151	-1.13555	-2.40222	0.00035	0.00956479	protein kinase domain containing protein, expressed
LOC_Os08g33670	Chr8:21025543-21028959	49.0578	22.3085	-1.13689	-2.56811	5e-05	0.00193703	no apical meristem protein, putative, expressed
LOC_Os02g01590	Chr2:343056-347196	155.729	70.706	-1.13913	-1.99297	0.0005	0.0126724	glycosyl hydrolases, putative, expressed
LOC_Os02g14160	Chr2:7751283-7753744	75.6215	34.2702	-1.14184	-2.6462	5e-05	0.00193703	peroxidase precursor, putative, expressed
LOC_Os08g44270	Chr8:27875141-27876599	178.5	80.5838	-1.14737	-2.96681	5e-05	0.00193703	vignain precursor, putative, expressed
LOC_Os08g14760	Chr8:8874178-8878927	16.0982	7.2626	-1.14834	-2.53558	5e-05	0.00193703	AMP-binding domain containing protein, expressed
LOC_Os04g59000	Chr4:35092004-35098713	32.8318	14.7647	-1.15294	-2.86733	5e-05	0.00193703	protein kinase family protein, putative, expressed
LOC_Os06g37020	Chr6:21841185-21842474	14.4262	6.48258	-1.15405	-2.20462	0.00115	0.0249408	expressed protein
LOC_Os04g44500	Chr4:26342442-26343781	35.3951	15.8953	-1.15495	-2.51428	0.0001	0.00350783	GEM, putative, expressed
LOC_Os02g34940	Chr2:20957206-20961957	9.87333	4.43091	-1.15593	-2.06458	0.0003	0.00843124	OsPDIL1-3 protein disulfide isomerase PDIL1-3, expressed
LOC_Os02g44310	Chr2:26804987-26805825	1494.05	670.268	-1.15642	-1.81417	0.0013	0.0273691	LTPL112 - Protease inhibitor/seed storage/LTP family protein precursor, expressed
LOC_Os01g18170	Chr1:10167885-10169316	623.247	278.636	-1.16142	-2.04117	0.0002	0.00607366	Cupin domain containing protein, expressed
LOC_Os05g08554	Chr5:4665263-4667919	60.5874	26.9664	-1.16786	-2.36564	0.00045	0.0116793	expressed protein
LOC_Os03g04130	Chr3:1885974-1891309	38.7695	17.2032	-1.17225	-3.02264	5e-05	0.00193703	AMP-binding domain containing protein, expressed
LOC_Os05g51780	Chr5:29718181-29719699	58.215	25.7638	-1.17605	-2.98805	5e-05	0.00193703	zinc finger, C3HC4 type domain containing protein, expressed
LOC_Os01g43280	Chr1:24739091-24741088	13.7009	6.05019	-1.17922	-2.43818	0.00035	0.00956479	hydroquinone glucosyltransferase, putative, expressed
LOC_Os11g45970	Chr11:27812250-27818431	3.98518	1.75894	-1.17994	-1.9729	0.00175	0.0343747	NBS-LRR disease resistance protein, putative, expressed
LOC_Os01g61900	Chr1:35827133-35828772	11.1309	4.90606	-1.18193	-2.04991	0.00125	0.0265995	CCT motif family protein, expressed
LOC_Os08g20130	Chr8:12066868-12068457	32.8669	14.4848	-1.1821	-2.5825	0.0001	0.00350783	flavonol sulfotransferase, putative, expressed
LOC_Os03g12660	Chr3:6737548-6744506	37.5901	16.5534	-1.18323	-2.9289	5e-05	0.00193703	cytochrome P450, putative, expressed
LOC_Os06g04090	Chr6:1699370-1702859	9.80199	4.30822	-1.18598	-2.21524	0.00025	0.00724908	no apical meristem protein, putative, expressed
LOC_Os08g01950	Chr8:594452-598041	28.0611	12.3329	-1.18605	-3.03044	5e-05	0.00193703	transferase family protein, putative, expressed
LOC_Os01g72150	Chr1:41846412-41847370	81.1628	35.6541	-1.18675	-2.80076	5e-05	0.00193703	glutathione S-transferase, putative, expressed
LOC_Os07g44110	Chr7:26367083-26369068	69.2413	30.3679	-1.18909	-2.61442	5e-05	0.00193703	cytochrome P450 72A1, putative, expressed
LOC_Os03g22020	Chr3:12617987-12619618	73.323	32.155	-1.18922	-2.71353	0.0001	0.00350783	peroxidase precursor, putative, expressed
LOC_Os04g51980	Chr4:30860606-30863364	28.7229	12.5949	-1.18936	-3.24184	0.00015	0.00488642	transferase family domain containing protein, expressed
LOC_Os04g08060	Chr4:4296330-4297571	15.6421	6.84079	-1.1932	-2.4282	0.0005	0.0126724	ZOS4-03 - C2H2 zinc finger protein, expressed
LOC_Os10g33760	Chr10:17849087-17851397	26.3934	11.5423	-1.19325	-2.55095	5e-05	0.00193703	No apical meristem protein, putative, expressed
LOC_Os01g52750	Chr1:30344078-30349015	7.7815	3.40288	-1.19329	-2.38942	0.00025	0.00724908	OsSub3 - Putative Subtilisin homologue, expressed
LOC_Os10g38350	Chr10:20493331-20494339	55.6329	24.3126	-1.19423	-2.30784	5e-05	0.00193703	glutathione S-transferase, putative, expressed
LOC_Os10g39740	Chr10:21231590-21233093	14.0198	6.11675	-1.19663	-2.29589	0.0006	0.0147351	glutathione S-transferase, putative, expressed
LOC_Os06g35630	Chr6:20784366-20786141	30.6635	13.374	-1.19709	-2.88656	5e-05	0.00193703	reticuline oxidase-like protein precursor, putative, expressed
LOC_Os03g05060	Chr3:2466457-2468340	15.7287	6.85016	-1.19919	-2.30435	0.0002	0.00607366	exostosin family domain containing protein, expressed
LOC_Os04g34240	Chr4:20738832-20740465	12.7516	5.5465	-1.20102	-2.18474	0.0004	0.0106374	histone H3, putative, expressed
LOC_Os06g48180	Chr6:29144887-29146562	40.4575	17.5913	-1.20154	-2.64145	5e-05	0.00193703	glycosyl hydrolases family 16, putative, expressed
LOC_Os11g04860	Chr11:2067726-2069430	12.7375	5.52847	-1.20413	-2.11402	0.0006	0.0147351	anthocyanin 5-O-glucosyltransferase, putative, expressed
LOC_Os11g20160	Chr11:11650113-11651887	143.704	62.3097	-1.20557	-2.99847	5e-05	0.00193703	O-methyltransferase, putative, expressed
LOC_Os09g33830	Chr9:19970502-19975257	23.3305	10.0931	-1.20885	-2.42786	0.0001	0.00350783	solute carrier family 35 member F1, putative, expressed
LOC_Os01g45990	Chr1:26119707-26126165	19.0383	8.22875	-1.21016	-2.89654	5e-05	0.00193703	potassium channel AKT1, putative, expressed
LOC_Os10g26500	Chr10:13804810-13806732	13.1599	5.67849	-1.21257	-2.28132	0.0002	0.00607366	homeobox associated leucine zipper, putative, expressed
LOC_Os07g46830	Chr7:27991195-27992591	35.6931	15.3952	-1.21317	-2.58371	5e-05	0.00193703	sex determination protein tasselseed-2, putative, expressed
LOC_Os03g25030	Chr3:14289591-14293316	25.4287	10.9544	-1.21494	-2.31709	5e-05	0.00193703	GDSL-like lipase/acylhydrolase, putative, expressed
LOC_Os02g50000	Chr2:30554336-30556252	21.7978	9.36282	-1.21916	-2.49634	0.00015	0.00488642	GDSL-like lipase/acylhydrolase, putative, expressed
LOC_Os09g14100	Chr9:8348956-8354350	3.51726	1.50835	-1.22148	-2.01946	0.0023	0.041919	disease resistance protein RPS2, putative, expressed
LOC_Os02g08510	Chr2:4594374-4595386	21.6331	9.25714	-1.2246	-2.35541	0.0007	0.0166569	ZOS2-04 - C2H2 zinc finger protein, expressed
LOC_Os03g31134	Chr3:17727097-17734851	5.71388	2.4398	-1.22771	-2.41009	0.00015	0.00488642	retrotransposon protein, putative, Ty1-copia subclass, expressed
LOC_Os05g12280	Chr5:7049880-7050866	40.9889	17.4471	-1.23225	-2.67959	5e-05	0.00193703	clumping factor A precursor, putative, expressed
LOC_Os03g17100	Chr3:9498899-9499826	247.7	105.32	-1.23381	-2.8691	5e-05	0.00193703	Core histone H2A/H2B/H3/H4 domain containing protein, putative, expressed
LOC_Os06g50060	Chr6:30336258-30336936	43.7398	18.5748	-1.2356	-2.45102	0.0001	0.00350783	ras-related protein, putative, expressed
LOC_Os06g02250	Chr6:716818-718014	12.2758	5.21101	-1.23618	-2.05426	0.0021	0.0393613	MYB family transcription factor, putative, expressed
LOC_Os11g07770	Chr11:3959110-3959861	38.5636	16.3622	-1.23687	-2.00696	0.0019	0.0363587	dirigent, putative, expressed
LOC_Os11g47460	Chr11:28703898-28705306	105.727	44.7061	-1.24181	-2.96592	5e-05	0.00193703	MYB family transcription factor, putative, expressed
LOC_Os04g41810	Chr4:24766246-24769318	52.6959	22.2744	-1.2423	-2.87602	5e-05	0.00193703	expressed protein
LOC_Os06g33390	Chr6:19445432-19446523	25.1665	10.637	-1.24241	-2.49977	0.0001	0.00350783	avr9/Cf-9 rapidly elicited protein 194, putative, expressed
LOC_Os01g13560	Chr1:7588190-7589633	12.4322	5.24373	-1.24542	-1.93254	0.0028	0.0483244	membrane associated DUF588 domain containing protein, putative, expressed
LOC_Os02g15120	Chr2:8422788-8423854	19.4831	8.19134	-1.25005	-2.29396	0.00045	0.0116793	RING-H2 finger protein, putative, expressed
LOC_Os12g19470	Chr12:11320266-11322547	8.31676	3.49411	-1.2511	-2.17693	0.00055	0.0137488	ribulose bisphosphate carboxylase small chain, chloroplast precursor, putative, expressed
LOC_Os10g40710	Chr10:21835929-21837651	154.857	64.9505	-1.25352	-2.91816	5e-05	0.00193703	expansin precursor, putative, expressed
LOC_Os06g39390	Chr6:23379155-23381415	28.6484	11.9625	-1.25994	-3.21126	5e-05	0.00193703	transferase family protein, putative, expressed
LOC_Os03g39610	Chr3:21999941-22001714	26.1915	10.8765	-1.26788	-2.73054	5e-05	0.00193703	chlorophyll A-B binding protein, putative, expressed
LOC_Os07g01110	Chr7:58609-60650	10.6204	4.38735	-1.27542	-2.4435	0.00025	0.00724908	laccase precursor protein, putative, expressed
LOC_Os02g53620	Chr2:32794224-32798345	35.9112	14.8192	-1.27696	-2.81137	5e-05	0.00193703	nuclear transcription factor Y subunit, putative, expressed
LOC_Os03g24820	Chr3:14143988-14146663	4.44169	1.8317	-1.27792	-2.09215	0.00215	0.0397031	expressed protein
LOC_Os11g01850	Chr11:451633-453871	4.41353	1.81869	-1.27903	-1.84984	0.0025	0.0445052	SAG20, putative, expressed
LOC_Os04g27190	Chr4:16057926-16068256	16.9829	6.99261	-1.28018	-2.71705	5e-05	0.00193703	terpene synthase, putative, expressed
LOC_Os05g49840	Chr5:28597575-28603266	13.2202	5.43867	-1.28142	-2.52429	0.0001	0.00350783	phospholipase, putative, expressed
LOC_Os06g12230	Chr6:6570777-6572727	8.46502	3.47266	-1.28547	-2.36972	0.0005	0.0126724	TCP-domain protein, putative, expressed
LOC_Os08g11450	Chr8:6719256-6720065	14.9625	6.10802	-1.29257	-2.06712	0.0025	0.0445052	expressed protein
LOC_Os08g08980	Chr8:5228821-5230034	97.6717	39.7876	-1.29562	-2.92945	5e-05	0.00193703	cupin domain containing protein, expressed
LOC_Os10g01920	Chr10:583023-584677	8.30975	3.38433	-1.29594	-2.09881	0.00185	0.0356316	transferase family protein, putative, expressed
LOC_Os06g30730	Chr6:17822283-17824815	12.4667	5.07407	-1.29687	-2.77349	0.0002	0.00607366	ABC-2 type transporter domain containing protein, expressed
LOC_Os11g12740	Chr11:7193229-7198552	22.0856	8.98543	-1.29744	-2.94558	5e-05	0.00193703	peptide transporter PTR2, putative, expressed
LOC_Os04g46280	Chr4:27423441-27426229	38.2254	15.5251	-1.29993	-3.05136	5e-05	0.00193703	hydrolase, NUDIX family, domain containing protein, expressed
LOC_Os03g25330	Chr3:14469691-14471256	202.335	81.9793	-1.30341	-2.89862	5e-05	0.00193703	peroxidase precursor, putative, expressed
LOC_Os05g14220	Chr5:7973015-7975758	14.1945	5.7332	-1.30792	-2.3631	0.00035	0.00956479	tyrosine protein kinase domain containing protein, putative, expressed
LOC_Os05g04440	Chr5:2044994-2046455	84.907	34.0989	-1.31616	-2.52994	5e-05	0.00193703	peroxidase precursor, putative, expressed
LOC_Os11g46950	Chr11:28215209-28223264	3.30094	1.32047	-1.32183	-1.95675	0.0015	0.0304722	wall-associated receptor kinase-like 18 precursor, putative, expressed
LOC_Os10g40480	Chr10:21674639-21675375	82.0164	32.6695	-1.32797	-2.52536	5e-05	0.00193703	LTPL143 - Protease inhibitor/seed storage/LTP family protein precursor, expressed
LOC_Os02g32009	Chr2:18908677-18909567	715.93	284.254	-1.33264	-2.66093	5e-05	0.00193703	expressed protein
LOC_Os06g35060	Chr6:20404295-20405495	37.5036	14.8582	-1.33578	-2.9765	5e-05	0.00193703	heavy metal-associated domain containing protein, expressed
LOC_Os05g47700	Chr5:27330643-27331350	1313.61	520.05	-1.33682	-2.81934	5e-05	0.00193703	LTPL152 - Protease inhibitor/seed storage/LTP family protein precursor, expressed
LOC_Os06g40640	Chr6:24227135-24229290	7.2873	2.88209	-1.33827	-2.24161	0.0022	0.0404065	fructose-bisphospate aldolase isozyme, putative, expressed
LOC_Os11g38050	Chr11:22569980-22576763	15.7291	6.21087	-1.34056	-2.99036	0.0001	0.00350783	phosphoesterase family protein, putative, expressed
LOC_Os03g59440	Chr3:33834633-33835499	29.3359	11.5616	-1.34333	-2.11411	0.00065	0.0156554	dirigent, putative, expressed
LOC_Os04g27340	Chr4:16151638-16162828	3.51855	1.38578	-1.34429	-1.8263	0.00215	0.0397031	terpene synthase, putative, expressed
LOC_Os05g34980	Chr5:20779069-20781283	25.0097	9.84232	-1.34542	-2.8065	5e-05	0.00193703	amino acid transporter, putative, expressed
LOC_Os09g17329	Chr9:10604979-10623954	19.0995	7.46116	-1.35606	-3.01571	5e-05	0.00193703	expressed protein
LOC_Os02g02310	Chr2:763295-765023	11.3816	4.44092	-1.35778	-1.90467	0.00065	0.0156554	auxin-induced protein 5NG4, putative, expressed
LOC_Os05g38390	Chr5:22501353-22503160	8.74624	3.40272	-1.36197	-2.26131	0.00045	0.0116793	laccase precursor protein, putative, expressed
LOC_Os10g08319	Chr10:4497745-4503667	17.6433	6.81309	-1.37274	-2.87024	5e-05	0.00193703	cytochrome P450, putative, expressed
LOC_Os06g35480	Chr6:20676129-20677667	10.3633	3.99759	-1.37428	-1.96309	0.0008	0.0184989	peroxidase precursor, putative, expressed
LOC_Os03g10440	Chr3:5317214-5323970	41.0707	15.8181	-1.37653	-2.45139	5e-05	0.00193703	glycosyl hydrolase family 10 protein, putative, expressed
LOC_Os06g04850	Chr6:2123397-2124787	14.1172	5.42635	-1.3794	-2.48847	5e-05	0.00193703	homeobox associated leucine zipper, putative, expressed
LOC_Os01g70930	Chr1:41057015-41058872	57.5584	22.1108	-1.38027	-3.40705	5e-05	0.00193703	leucoanthocyanidin dioxygenase, putative, expressed
LOC_Os03g01880	Chr3:537608-542771	13.3917	5.13448	-1.38306	-2.31397	0.0005	0.0126724	possible lysine decarboxylase domain containing protein, expressed
LOC_Os03g54130	Chr3:31023378-31025227	22.9205	8.77418	-1.3853	-3.05099	5e-05	0.00193703	cysteine protease 1 precursor, putative, expressed
LOC_Os02g14910	Chr2:8323890-8325791	20.7391	7.93005	-1.38695	-2.46152	5e-05	0.00193703	bZIP transcription factor family protein, putative, expressed
LOC_Os02g18410	Chr2:10714982-10716780	54.1427	20.6717	-1.38911	-2.99317	5e-05	0.00193703	salt stress root protein RS1, putative, expressed
LOC_Os09g32770	Chr9:19549905-19552405	11.8537	4.52262	-1.39011	-2.20256	0.00095	0.0214454	auxin efflux carrier component, putative, expressed
LOC_Os05g06920	Chr5:3626393-3629132	15.8084	5.96614	-1.40582	-2.96651	5e-05	0.00193703	relA-SpoT like protein RSH4, putative, expressed
LOC_Os07g07860	Chr7:3947967-3949371	16.7026	6.2886	-1.40926	-1.88354	0.0013	0.0273691	LTPL76 - Protease inhibitor/seed storage/LTP family protein precursor, expressed
LOC_Os04g58390	Chr4:34737983-34742719	42.5434	15.9439	-1.41593	-3.3972	5e-05	0.00193703	allantoinase, putative, expressed
LOC_Os12g38290	Chr12:23512496-23513477	235.624	88.1807	-1.41795	-2.89289	5e-05	0.00193703	metallothionein, putative, expressed
LOC_Os09g28500	Chr9:17332717-17333539	15.9327	5.94204	-1.42296	-2.08077	0.0003	0.00843124	EF hand family protein, putative, expressed
LOC_Os03g10478	Chr3:5331109-5335911	32.6657	12.1593	-1.42571	-3.57391	5e-05	0.00193703	glycosyl hydrolase family 10 protein, putative, expressed
LOC_Os02g45010	Chr2:27265866-27269207	12.2186	4.5292	-1.43175	-2.71607	5e-05	0.00193703	ethylene-responsive protein related, putative, expressed
LOC_Os10g02070	Chr10:677085-678882	391.359	145.045	-1.43199	-3.27503	5e-05	0.00193703	peroxidase precursor, putative, expressed
LOC_Os06g34560	Chr6:20098733-20100496	16.8206	6.21843	-1.43561	-2.00547	0.00145	0.0296339	zinc finger, C3HC4 type domain containing protein, expressed
LOC_Os03g43580	Chr3:24347497-24349006	15.5526	5.74907	-1.43575	-2.52164	0.0001	0.00350783	IQ calmodulin-binding motif family protein, putative, expressed
LOC_Os03g13210	Chr3:7128180-7130342	238.062	87.9547	-1.4365	-3.41805	5e-05	0.00193703	peroxidase precursor, putative, expressed
LOC_Os01g65670	Chr1:38133430-38137770	30.8857	11.4007	-1.43782	-3.37603	5e-05	0.00193703	amino acid transporter, putative, expressed
LOC_Os01g09470	Chr1:4826589-4828735	6.67672	2.45344	-1.44434	-2.20706	0.0004	0.0106374	IQ calmodulin-binding motif family protein, expressed
LOC_Os03g02040	Chr3:646946-649469	69.7462	25.609	-1.44546	-3.22944	5e-05	0.00193703	remorin, putative, expressed
LOC_Os03g17150	Chr3:9524918-9525850	20.4069	7.46573	-1.4507	-2.47901	0.00025	0.00724908	ZOS3-09 - C2H2 zinc finger protein, expressed
LOC_Os09g21370	Chr9:12897271-12899550	5.29165	1.93472	-1.4516	-2.18091	0.00055	0.0137488	cysteine proteinase EP-B 1 precursor, putative, expressed
LOC_Os08g36340	Chr8:22904755-22908292	3.63259	1.32428	-1.45579	-2.03712	0.00115	0.0249408	potassium transporter, putative, expressed
LOC_Os03g44170	Chr3:24825375-24826577	17.2868	6.29583	-1.45721	-2.64863	0.0001	0.00350783	glutathione S-transferase, putative, expressed
LOC_Os03g01700	Chr3:430477-432878	779.901	282.562	-1.46473	-2.34287	0.00025	0.00724908	expressed protein
LOC_Os04g53560	Chr4:31932599-31933709	23.8931	8.65099	-1.46565	-2.44565	0.0001	0.00350783	expressed protein
LOC_Os06g11060	Chr6:5800187-5800857	13.3186	4.81052	-1.46917	-1.86052	0.0017	0.0337838	expressed protein
LOC_Os04g52700	Chr4:31379264-31380794	23.4628	8.4715	-1.46968	-3.0384	5e-05	0.00193703	expressed protein
LOC_Os12g44100	Chr12:27346121-27350696	3.67152	1.32459	-1.47083	-2.21009	0.0023	0.041919	peptide transporter PTR2, putative, expressed
LOC_Os12g37970	Chr12:23325525-23327055	86.8227	31.2788	-1.47288	-3.50815	5e-05	0.00193703	MYB family transcription factor, putative, expressed
LOC_Os05g28770	Chr5:16868430-16872373	6.69209	2.38294	-1.48972	-1.99737	0.00155	0.0313538	GCRP9 - Glycine and cysteine rich family protein precursor, expressed
LOC_Os11g18366	Chr11:10352223-10376611	3.20756	1.14151	-1.49053	-2.18032	0.00105	0.0231957	cycloartenol synthase, putative, expressed
LOC_Os02g21300	Chr2:12645459-12648014	35.4649	12.5843	-1.49476	-2.61604	5e-05	0.00193703	transposon protein, putative, unclassified, expressed
LOC_Os12g36840	Chr12:22585180-22586562	15.1651	5.35644	-1.50141	-2.27313	0.00075	0.0176172	pathogenesis-related Bet v I family protein, putative, expressed
LOC_Os07g39320	Chr7:23559519-23560868	5.35679	1.892	-1.50145	-2.08355	0.0014	0.0288354	homeobox domain containing protein, expressed
LOC_Os01g14660	Chr1:8201895-8202798	21.7938	7.66888	-1.50683	-2.29856	0.0001	0.00350783	expansin precursor, putative, expressed
LOC_Os06g11310	Chr6:5930398-5931984	92.2474	32.4294	-1.50821	-3.61043	5e-05	0.00193703	plastocyanin-like domain containing protein, putative, expressed
LOC_Os01g53980	Chr1:31047509-31049388	13.8009	4.8406	-1.5115	-2.70648	0.0005	0.0126724	IQ calmodulin-binding motif family protein, expressed
LOC_Os02g58720	Chr2:35875160-35876997	17.432	6.09776	-1.51539	-2.15836	0.0001	0.00350783	peroxidase precursor, putative, expressed
LOC_Os05g04470	Chr5:2061826-2063397	65.1478	22.7641	-1.51696	-3.19381	5e-05	0.00193703	peroxidase precursor, putative, expressed
LOC_Os09g36580	Chr9:21098266-21101213	18.9194	6.60168	-1.51896	-2.99857	5e-05	0.00193703	thaumatin, putative, expressed
LOC_Os03g25300	Chr3:14445496-14446894	6.87331	2.39791	-1.51923	-1.72901	0.00235	0.042504	peroxidase precursor, putative, expressed
LOC_Os02g10520	Chr2:5529941-5536941	35.4372	12.3052	-1.526	-3.19945	5e-05	0.00193703	OsSub12 - Putative Subtilisin homologue, expressed
LOC_Os02g48570	Chr2:29736162-29741713	6.04082	2.09103	-1.53053	-2.50699	0.0002	0.00607366	peptide transporter PTR2, putative, expressed
LOC_Os01g68730	Chr1:39922191-39923794	135.075	46.7048	-1.53212	-3.67296	5e-05	0.00193703	RNA-binding protein FUS, putative, expressed
LOC_Os01g66010	Chr1:38310582-38313631	12.8919	4.45285	-1.53366	-2.88251	5e-05	0.00193703	amino acid transporter, putative, expressed
LOC_Os05g04490	Chr5:2073612-2075376	47.6746	16.4629	-1.534	-3.93334	5e-05	0.00193703	peroxidase precursor, putative, expressed
LOC_Os01g64840	Chr1:37641511-37643420	8.00028	2.75453	-1.53824	-1.77041	0.0003	0.00843124	aspartic proteinase nepenthesin-1 precursor, putative, expressed
LOC_Os11g20090	Chr11:11591502-11596168	79.1098	27.2068	-1.53989	-3.64648	5e-05	0.00193703	O-methyltransferase, putative, expressed
LOC_Os06g17450	Chr6:10126747-10127412	25.8419	8.85825	-1.54462	-2.29767	0.00055	0.0137488	expressed protein
LOC_Os01g01360	Chr1:178309-180812	4.77024	1.63361	-1.546	-2.35828	0.0003	0.00843124	peptide transporter PTR2, putative, expressed
LOC_Os01g48800	Chr1:27995791-27997546	17.0072	5.78231	-1.55643	-3.02641	5e-05	0.00193703	purine permease, putative, expressed
LOC_Os03g30420	Chr3:17340414-17342284	8.96286	3.04643	-1.55684	-2.44338	0.0003	0.00843124	cytochrome P450, putative, expressed
LOC_Os08g44220	Chr8:27834546-27838106	36.6267	12.426	-1.55953	-3.16671	5e-05	0.00193703	GLTP domain containing protein, putative, expressed
LOC_Os07g17970	Chr7:10636444-10643140	15.2261	5.13868	-1.56708	-2.97168	5e-05	0.00193703	AMP-binding domain containing protein, expressed
LOC_Os09g06464	Chr9:3048019-3064571	6.59371	2.21462	-1.57403	-2.35416	0.0004	0.0106374	CCT/B-box zinc finger protein, putative, expressed
LOC_Os02g51110	Chr2:31266244-31269960	877.263	293.91	-1.57763	-2.95606	5e-05	0.00193703	aquaporin protein, putative, expressed
LOC_Os11g03290	Chr11:1222799-1226701	48.7902	16.3035	-1.58141	-3.73188	5e-05	0.00193703	nucleoside-triphosphatase, putative, expressed
LOC_Os03g08520	Chr3:4379665-4380736	17.0386	5.68871	-1.58264	-2.4973	0.00015	0.00488642	DUF581 domain containing protein, expressed
LOC_Os04g56420	Chr4:33635909-33638418	6.31389	2.09224	-1.59348	-2.6581	5e-05	0.00193703	retrotransposon protein, putative, unclassified, expressed
LOC_Os09g32290	Chr9:19272306-19275775	13.6622	4.52685	-1.59361	-2.96529	0.00015	0.00488642	FAD dependent oxidoreductase domain containing protein, expressed
LOC_Os10g35500	Chr10:18994567-18996816	7.27569	2.40147	-1.59916	-2.59882	0.00055	0.0137488	epoxide hydrolase, putative, expressed
LOC_Os03g42259	Chr3:23512611-23513579	49.2314	16.1929	-1.60421	-3.2145	5e-05	0.00193703	hypervariable Bacillus group-specific protein, putative, expressed
LOC_Os01g24550	Chr1:13837905-13839339	11.6992	3.82324	-1.61355	-2.20786	5e-05	0.00193703	fruit bromelain precursor, putative, expressed
LOC_Os03g25370	Chr3:14504837-14505973	17.7803	5.77513	-1.62235	-2.84143	0.0004	0.0106374	peroxidase precursor, putative, expressed
LOC_Os06g10170	Chr6:5208680-5212330	7.14275	2.31051	-1.62827	-2.64974	5e-05	0.00193703	flavin-containing monooxygenase family protein, putative, expressed
LOC_Os12g38200	Chr12:23458336-23460708	3.36285	1.08318	-1.6344	-1.9879	0.00285	0.0490093	dof zinc finger domain containing protein, putative, expressed
LOC_Os01g64430	Chr1:37396144-37397573	4.56839	1.47113	-1.63477	-1.91663	0.00215	0.0397031	DUF623 domain containing protein, expressed
LOC_Os06g18010	Chr6:10479280-10480902	9.74271	3.10154	-1.65134	-2.98071	0.0003	0.00843124	UDP-glucoronosyl and UDP-glucosyl transferase domain containing protein, expressed
LOC_Os05g51160	Chr5:29347195-29348631	8.18301	2.60291	-1.65251	-2.10732	0.00095	0.0214454	Myb transcription factor, putative, expressed
LOC_Os08g05960	Chr8:3242787-3243439	33.3771	10.6163	-1.65257	-2.66526	0.00025	0.00724908	expressed protein
LOC_Os12g11660	Chr12:6324993-6325718	18.472	5.87071	-1.65374	-2.32109	0.00025	0.00724908	RALFL45 - Rapid ALkalinization Factor RALF family protein precursor, expressed
LOC_Os05g12240	Chr5:7004067-7005454	8.99566	2.8399	-1.66339	-2.2662	0.00095	0.0214454	chalcone synthase, putative, expressed
LOC_Os02g39900	Chr2:24110031-24114040	1.68942	0.527589	-1.67904	-2.12463	0.0012	0.0257199	transposon protein, putative, unclassified, expressed
LOC_Os01g03620	Chr1:1486399-1488897	27.7828	8.6517	-1.68314	-3.03604	5e-05	0.00193703	multicopper oxidase domain containing protein, expressed
LOC_Os06g16160	Chr6:9202756-9206466	5.89333	1.83496	-1.68334	-2.82715	5e-05	0.00193703	expressed protein
LOC_Os05g12640	Chr5:7255508-7257332	21.2724	6.59768	-1.68896	-3.06082	5e-05	0.00193703	BURP domain containing protein, expressed
LOC_Os03g19370	Chr3:10905601-10907007	177.067	54.8659	-1.69031	-3.47574	5e-05	0.00193703	CPuORF4 - conserved peptide uORF-containing transcript, expressed
LOC_Os01g56030	Chr1:32258913-32260026	115.526	35.5649	-1.69969	-4.83313	5e-05	0.00193703	EF hand family protein, putative, expressed
LOC_Os07g34040	Chr7:20348668-20349531	10.4774	3.20036	-1.71097	-2.10668	0.0018	0.0349235	harpin-induced protein 1 domain containing protein, expressed
LOC_Os07g37454	Chr7:22427660-22429638	14.275	4.35704	-1.71207	-3.24359	5e-05	0.00193703	urate anion exchanger, putative, expressed
LOC_Os01g63200	Chr1:36634330-36636980	4.99045	1.52209	-1.71311	-2.57564	0.0001	0.00350783	laccase precursor protein, putative, expressed
LOC_Os04g43560	Chr4:25773340-25776243	24.0582	7.32377	-1.71587	-2.91127	5e-05	0.00193703	no apical meristem protein, putative, expressed
LOC_Os07g15370	Chr7:8871435-8878905	123.148	37.3227	-1.72227	-4.35043	5e-05	0.00193703	metal transporter Nramp6, putative, expressed
LOC_Os05g11510	Chr5:6514745-6517280	3.43664	1.04147	-1.72238	-2.29576	0.0002	0.00607366	B-box zinc finger family protein, putative, expressed
LOC_Os01g27230	Chr1:15185075-15188301	13.0543	3.90866	-1.73978	-3.45951	5e-05	0.00193703	12-oxophytodienoate reductase, putative, expressed
LOC_Os10g23900	Chr10:12260669-12262250	4.81265	1.44004	-1.74072	-2.3537	0.0014	0.0288354	decarboxylase, putative, expressed
LOC_Os11g36719	Chr11:21675026-21684774	7.35799	2.18698	-1.75037	-3.14985	5e-05	0.00193703	lipoxygenase, putative, expressed
LOC_Os10g42960	Chr10:23156881-23159606	73.1902	21.6923	-1.75447	-4.83738	5e-05	0.00193703	urea active transporter, putative, expressed
LOC_Os04g35750	Chr4:21791506-21792300	40.1633	11.8394	-1.76229	-3.02108	5e-05	0.00193703	expressed protein
LOC_Os10g40520	Chr10:21693775-21694502	201.574	59.4086	-1.76257	-3.14998	5e-05	0.00193703	LTPL145 - Protease inhibitor/seed storage/LTP family protein precursor, expressed
LOC_Os04g56000	Chr4:33351838-33352460	24.0949	7.0872	-1.76544	-2.52149	0.0004	0.0106374	AGAP001055-PA, putative, expressed
LOC_Os11g14050	Chr11:7796546-7802609	17.8836	5.23712	-1.7718	-4.09363	5e-05	0.00193703	leucine-rich repeat family protein, putative, expressed
LOC_Os03g49260	Chr3:28049440-28053725	26.0856	7.63514	-1.77253	-4.13023	5e-05	0.00193703	lipoxygenase, putative, expressed
LOC_Os05g25480	Chr5:14816262-14818668	2.78978	0.816258	-1.77306	-1.66811	0.0021	0.0393613	OsMan06 - Endo-Beta-Mannanase, expressed
LOC_Os04g54180	Chr4:32273356-32276952	3.385	0.974502	-1.79642	-2.49993	0.0002	0.00607366	serine/threonine-protein kinase receptor precursor, putative, expressed
LOC_Os03g39760	Chr3:22123329-22125643	7.00669	2.01444	-1.79835	-2.53501	0.00015	0.00488642	cytochrome P450, putative, expressed
LOC_Os09g09250	Chr9:4955356-4958281	1.50468	0.432252	-1.79951	-1.95586	0.00255	0.0451247	retrotransposon protein, putative, Ty3-gypsy subclass, expressed
LOC_Os05g33630	Chr5:19776473-19785962	7.83172	2.21817	-1.81996	-2.46418	0.00045	0.0116793	inosine-uridine preferring nucleoside hydrolase family protein, putative, expressed
LOC_Os08g10250	Chr8:5942660-5958762	3.66722	1.03699	-1.82229	-2.38145	0.0003	0.00843124	SHR5-receptor-like kinase, putative, expressed
LOC_Os01g24600	Chr1:13859261-13860625	7.14389	2.00586	-1.83249	-2.11625	0.0008	0.0184989	fruit bromelain precursor, putative, expressed
LOC_Os08g37040	Chr8:23411544-23412899	21.3593	5.96229	-1.84092	-3.36024	5e-05	0.00193703	gibberellin receptor GID1L2, putative, expressed
LOC_Os11g41034	Chr11:24561647-24570321	1.36836	0.381483	-1.84276	-2.07516	0.00255	0.0451247	expressed protein
LOC_Os11g05240	Chr11:2321734-2323258	7.41813	2.06201	-1.847	-2.74162	0.0001	0.00350783	PAN domain-containing protein At5g03700 precursor, putative, expressed
LOC_Os07g34710	Chr7:20803305-20805476	4.9226	1.33502	-1.88256	-2.10958	0.0027	0.0472858	peroxidase precursor, putative, expressed
LOC_Os12g02530	Chr12:861130-863523	6.95532	1.88289	-1.88517	-2.88439	0.0002	0.00607366	BTBN22 - Bric-a-Brac, Tramtrack, Broad Complex BTB domain with non-phototropic hypocotyl 3 NPH3 and coiled-coil domains, expressed
LOC_Os01g68720	Chr1:39918934-39920664	151.832	41.0584	-1.88672	-4.54844	5e-05	0.00193703	keratin, type I cytoskeletal 9, putative, expressed
LOC_Os01g50610	Chr1:29050750-29053594	7.17241	1.9377	-1.88811	-2.47386	5e-05	0.00193703	SAM dependent carboxyl methyltransferase, putative, expressed
LOC_Os02g54450	Chr2:33353939-33355216	6.12018	1.64986	-1.89123	-2.31781	0.0004	0.0106374	hypro1, putative, expressed
LOC_Os03g55610	Chr3:31662274-31663961	3.57521	0.960094	-1.89678	-2.2411	0.0029	0.0496534	dof zinc finger domain containing protein, putative, expressed
LOC_Os10g07040	Chr10:3696796-3698774	9.44089	2.52077	-1.90506	-2.34912	0.00055	0.0137488	chalcone synthase, putative, expressed
LOC_Os11g46880	Chr11:28159898-28165301	8.5364	2.26731	-1.91264	-3.13867	5e-05	0.00193703	protein kinase domain containing protein, expressed
LOC_Os04g38910	Chr4:23120210-23122727	5.83534	1.53613	-1.92551	-2.72087	5e-05	0.00193703	atypical receptor-like kinase MARK, putative, expressed
LOC_Os08g10244	Chr8:5942660-5958762	1.74061	0.456348	-1.93138	-2.30458	0.00125	0.0265995	retrotransposon protein, putative, unclassified, expressed
LOC_Os03g43970	Chr3:24693300-24694629	22.0423	5.76253	-1.9355	-3.49303	5e-05	0.00193703	amino acid permease family protein, putative, expressed
LOC_Os05g43940	Chr5:25569086-25570887	7.83486	2.04198	-1.93994	-2.64894	0.0005	0.0126724	O-methyltransferase, putative, expressed
LOC_Os01g12570	Chr1:6912703-6915127	3.74055	0.973097	-1.94259	-2.05393	0.0012	0.0257199	3-methyl-2-oxobutanoate hydroxymethyltransferase, putative, expressed
LOC_Os03g51980	Chr3:29827495-29828497	25.742	6.64195	-1.95445	-3.25611	5e-05	0.00193703	expressed protein
LOC_Os03g50130	Chr3:28594358-28596342	380.596	97.1523	-1.96994	-4.26958	5e-05	0.00193703	microsomal glutathione S-transferase 3, putative, expressed
LOC_Os02g03870	Chr2:1643965-1648808	69.0649	17.3924	-1.9895	-3.30846	5e-05	0.00193703	periplasmic beta-glucosidase precursor, putative, expressed
LOC_Os10g20260	Chr10:10180421-10187639	9.50958	2.38045	-1.99815	-3.86118	5e-05	0.00193703	CSLF7 - cellulose synthase-like family F; beta1,3;1,4 glucan synthase, expressed
LOC_Os08g42198	Chr8:26694537-26695159	12.7161	3.16437	-2.00667	-2.14408	0.001	0.0223195	auxin responsive protein, putative, expressed
LOC_Os04g45520	Chr4:26931452-26932639	17.5789	4.37324	-2.00707	-3.48363	5e-05	0.00193703	integral membrane protein, putative, expressed
LOC_Os06g47750	Chr6:28898440-28901943	1.45767	0.359794	-2.01842	-2.31963	0.00105	0.0231957	phytosulfokine receptor precursor, putative, expressed
LOC_Os10g40510	Chr10:21690273-21691088	185.171	45.6602	-2.01985	-4.61859	5e-05	0.00193703	LTPL144 - Protease inhibitor/seed storage/LTP family protein precursor, expressed
LOC_Os02g12690	Chr2:6637972-6639881	131.039	31.9654	-2.03541	-5.67508	5e-05	0.00193703	cytochrome P450, putative, expressed
LOC_Os06g40818	Chr6:24348622-24354099	25.7967	6.23294	-2.0492	-4.19239	5e-05	0.00193703	aspartic proteinase, putative, expressed
LOC_Os11g07090	Chr11:3532245-3533847	3.70189	0.888965	-2.05806	-2.13178	0.00065	0.0156554	pectinesterase, putative, expressed
LOC_Os01g59570	Chr1:34445742-34454439	10.2038	2.44968	-2.05844	-4.02605	5e-05	0.00193703	senescence-induced receptor-like serine/threonine-protein kinase precursor, putative, expressed
LOC_Os04g25370	Chr4:14680106-14681661	5.94668	1.40571	-2.08079	-2.9107	0.0002	0.00607366	cytokinin-O-glucosyltransferase 2, putative, expressed
LOC_Os04g33150	Chr4:20065192-20066677	111.117	26.2625	-2.08101	-5.27959	5e-05	0.00193703	desiccation-related protein PCC13-62 precursor, putative, expressed
LOC_Os02g45890	Chr2:27967466-27968844	16.617	3.8795	-2.09872	-3.37171	5e-05	0.00193703	sulfotransferase domain containing protein, expressed
LOC_Os09g24620	Chr9:14659922-14664152	6.84131	1.5955	-2.10026	-2.60238	0.0002	0.00607366	expressed protein
LOC_Os08g02110	Chr8:697179-698615	309.647	71.3293	-2.11806	-4.51138	5e-05	0.00193703	peroxidase precursor, putative, expressed
LOC_Os07g34850	Chr7:20884616-20886189	20.4836	4.68163	-2.12939	-4.08773	5e-05	0.00193703	aspartic proteinase nepenthesin, putative, expressed
LOC_Os05g01570	Chr5:338845-340879	10.7349	2.44907	-2.132	-2.94575	5e-05	0.00193703	auxin-induced protein 5NG4, putative, expressed
LOC_Os01g70970	Chr1:41079468-41082009	4.95873	1.12677	-2.13777	-2.01348	0.0029	0.0496534	protein kinase, putative, expressed
LOC_Os03g25280	Chr3:14436109-14437455	14.8839	3.36937	-2.14321	-2.3699	5e-05	0.00193703	peroxidase precursor, putative, expressed
LOC_Os09g13440	Chr9:7770805-7777015	25.0177	5.45023	-2.19856	-3.85448	5e-05	0.00193703	expressed protein
LOC_Os05g32460	Chr5:18958613-18960147	8.81785	1.90971	-2.20707	-2.47441	0.0006	0.0147351	VQ domain containing protein, putative, expressed
LOC_Os01g58960	Chr1:34084756-34086514	2.38562	0.513603	-2.21564	-2.01693	0.00245	0.0438783	cytochrome P450, putative, expressed
LOC_Os04g37970	Chr4:22594107-22595839	21.0706	4.51771	-2.22157	-4.55487	5e-05	0.00193703	transporter family protein, putative, expressed
LOC_Os03g24430	Chr3:13915988-13917506	5.57568	1.17568	-2.24565	-2.49926	0.0006	0.0147351	cytokinin-O-glucosyltransferase 3, putative, expressed
LOC_Os01g68740	Chr1:39925521-39927267	201.94	42.4798	-2.24908	-5.23806	5e-05	0.00193703	keratin, type I cytoskeletal 9, putative, expressed
LOC_Os03g15320	Chr3:8384205-8386091	5.00459	1.04155	-2.26452	-2.75943	0.00015	0.00488642	glyoxal oxidase-related, putative, expressed
LOC_Os04g29030	Chr4:17201223-17203486	9.8262	1.98692	-2.3061	-3.15648	5e-05	0.00193703	dehydrogenase, putative, expressed
LOC_Os04g49480	Chr4:29513878-29514721	5.34879	1.07767	-2.3113	-2.24257	0.0019	0.0363587	legume lectins beta domain containing protein, putative, expressed
LOC_Os03g16610	Chr3:9167557-9170334	21.0962	4.14361	-2.34803	-4.69426	5e-05	0.00193703	laccase precursor protein, putative, expressed
LOC_Os01g11730	Chr1:6340835-6344345	82.4919	15.7378	-2.39002	-5.03986	5e-05	0.00193703	GDSL-like lipase/acylhydrolase, putative, expressed
LOC_Os03g25340	Chr3:14480542-14482433	19.2802	3.60247	-2.42006	-3.72788	5e-05	0.00193703	peroxidase precursor, putative, expressed
LOC_Os09g26170	Chr9:15771482-15772824	29.3435	5.47239	-2.4228	-4.68805	5e-05	0.00193703	MYB family transcription factor, putative, expressed
LOC_Os02g32770	Chr2:19459068-19463361	14.2259	2.63303	-2.43373	-4.06992	5e-05	0.00193703	cytochrome P450, putative, expressed
LOC_Os11g47140	Chr11:28356987-28362730	16.9675	3.13636	-2.43562	-3.86446	5e-05	0.00193703	OsWAK123 - OsWAK receptor-like protein kinase, expressed
LOC_Os04g37990	Chr4:22611842-22620016	79.2167	14.2599	-2.47384	-6.15556	5e-05	0.00193703	transporter family protein, putative, expressed
LOC_Os01g22670	Chr1:12742055-12747081	40.7024	7.22241	-2.49456	-4.42645	5e-05	0.00193703	fruit bromelain precursor, putative, expressed
LOC_Os01g52180	Chr1:30014183-30015140	3.50328	0.616565	-2.50638	-2.03449	0.0025	0.0445052	lipase, putative, expressed
LOC_Os03g01300	Chr3:208329-211839	225.032	39.4329	-2.51266	-5.20312	5e-05	0.00193703	LTPL114 - Protease inhibitor/seed storage/LTP family protein precursor, expressed
LOC_Os05g16420	Chr5:9318021-9318630	111.415	19.3519	-2.52539	-3.84016	5e-05	0.00193703	SHR5-receptor-like kinase, putative, expressed
LOC_Os10g38640	Chr10:20603759-20604590	12.1552	2.10981	-2.52639	-2.90381	5e-05	0.00193703	glutathione S-transferase, putative, expressed
LOC_Os01g24570	Chr1:13847991-13849036	6.46642	1.11757	-2.5326	-2.63655	0.00065	0.0156554	fruit bromelain precursor, putative, expressed
LOC_Os01g60340	Chr1:34902302-34906955	2.06548	0.347788	-2.5702	-2.44898	0.0011	0.0241208	NTMC2Type1.1 protein, putative, expressed
LOC_Os04g51520	Chr4:30520355-30523556	9.14518	1.53769	-2.57225	-2.94901	0.0002	0.00607366	glycosyl hydrolases family 16, putative, expressed
LOC_Os06g28670	Chr6:16329394-16331464	13.6276	2.10509	-2.69458	-3.57146	5e-05	0.00193703	polygalacturonase, putative, expressed
LOC_Os09g27500	Chr9:16710804-16713794	51.318	7.67246	-2.7417	-5.6974	5e-05	0.00193703	cytochrome P450, putative, expressed
LOC_Os07g06470	Chr7:3127702-3130757	17.9801	2.50377	-2.84422	-4.33164	5e-05	0.00193703	nuclear transcription factor Y subunit, putative, expressed
LOC_Os01g72140	Chr1:41844008-41845691	371.349	50.8066	-2.86969	-6.45755	5e-05	0.00193703	glutathione S-transferase, putative, expressed
LOC_Os05g50300	Chr5:28829947-28832131	4.31909	0.588304	-2.87609	-3.55041	0.00015	0.00488642	AMP-binding enzyme, putative, expressed
LOC_Os02g36440	Chr2:22007472-22012100	3.96986	0.500545	-2.98751	-2.90571	0.0001	0.00350783	transporter family protein, putative, expressed
LOC_Os09g39070	Chr9:22427464-22430508	39.0489	4.89247	-2.99665	-5.11137	5e-05	0.00193703	thiol protease SEN102 precursor, putative, expressed
LOC_Os03g25360	Chr3:14494877-14496363	8.02622	0.995589	-3.0111	-3.28451	5e-05	0.00193703	peroxidase precursor, putative, expressed
LOC_Os08g19420	Chr8:11607389-11608885	4.30528	0.503867	-3.09499	-2.98751	0.0003	0.00843124	O-methyltransferase, putative, expressed
LOC_Os01g58970	Chr1:34089460-34091401	36.9186	4.25474	-3.1172	-6.06804	5e-05	0.00193703	cytochrome P450, putative, expressed
LOC_Os08g20730	Chr8:12455953-12458105	8.88981	1.00143	-3.15009	-3.94514	5e-05	0.00193703	peroxidase precursor, putative, expressed
LOC_Os06g48010	Chr6:29027002-29028481	9.87988	1.10774	-3.15687	-3.77299	5e-05	0.00193703	peroxidase precursor, putative, expressed
LOC_Os10g40430	Chr10:21658069-21658866	100.179	10.6976	-3.22722	-4.69917	5e-05	0.00193703	LTPL139 - Protease inhibitor/seed storage/LTP family protein precursor, expressed
LOC_Os01g12940	Chr1:7185482-7188038	13.7842	1.44808	-3.2508	-3.83328	5e-05	0.00193703	phosphorylase domain containing protein, putative, expressed
LOC_Os09g27510	Chr9:16718629-16720923	22.8423	2.31519	-3.3025	-5.88542	5e-05	0.00193703	cytochrome P450, putative, expressed
LOC_Os06g05020	Chr6:2212542-2213563	10.0436	0.951238	-3.40032	-2.98811	0.00065	0.0156554	early nodulin 93 ENOD93 protein, putative, expressed
LOC_Os05g16430	Chr5:9321700-9328355	10.6637	1.00377	-3.40922	-5.42171	5e-05	0.00193703	SHR5-receptor-like kinase, putative, expressed
LOC_Os02g37190	Chr2:22477781-22478946	473.33	43.8134	-3.4334	-6.72844	5e-05	0.00193703	expressed protein
LOC_Os02g14430	Chr2:7938408-7939842	22.1827	1.96323	-3.49814	-5.9588	5e-05	0.00193703	peroxidase precursor, putative, expressed
LOC_Os09g24370	Chr9:14479022-14479844	1323.14	111.377	-3.57045	-6.17423	5e-05	0.00193703	expressed protein
LOC_Os01g25280	Chr1:14280745-14282187	23.3117	1.30908	-4.15442	-3.44183	0.0002	0.00607366	jacalin-like lectin domain containing protein, expressed
LOC_Os10g03390	Chr10:1444001-1445321	16.4907	0.704449	-4.54901	-3.82339	5e-05	0.00193703	transferase family protein, putative, expressed
LOC_Os01g22680	Chr1:12751898-12753162	24.1157	0.81662	-4.88417	-4.93483	5e-05	0.00193703	fruit bromelain precursor, putative, expressed
LOC_Os06g19800	Chr6:11309410-11318282	2.89251	0.094731	-4.93234	-3.23423	0.00145	0.0296339	BURP domain containing protein, expressed
LOC_Os06g07250	Chr6:3470972-3475963	59.4068	1.6804	-5.14375	-4.59173	0.0001	0.00350783	jacalin-like lectin domain containing protein, expressed
LOC_Os01g11500	Chr1:6188517-6189219	0.949606	0	-Inf	NA	0.0001	0.00350783	zinc finger, C3HC4 type domain containing protein, expressed
LOC_Os01g11830	Chr1:6396149-6397294	0.778896	0	-Inf	NA	5e-05	0.00193703	oryzain alpha chain precursor, putative, expressed
LOC_Os01g25730	Chr1:14582913-14583378	1.09394	0	-Inf	NA	0.0004	0.0106374	retrotransposon protein, putative, unclassified
LOC_Os01g70880	Chr1:41021477-41021912	1.28093	0	-Inf	NA	0.0029	0.0496534	histone-like transcription factor and archaeal histone, putative, expressed
LOC_Os03g01915	Chr3:563313-564415	1.09803	0	-Inf	NA	0.0023	0.041919	expressed protein
LOC_Os03g03740	Chr3:1669803-1670145	4.56491	0	-Inf	NA	0.0001	0.00350783	retrotransposon protein, putative, unclassified, expressed
LOC_Os03g24810	Chr3:14136407-14137582	1.09341	0	-Inf	NA	0.00285	0.0490093	expressed protein
LOC_Os03g25840	Chr3:14784719-14785712	1.28095	0	-Inf	NA	5e-05	0.00193703	amino acid permease family protein, putative, expressed
LOC_Os04g43090	Chr4:25518247-25518789	1.12493	0	-Inf	NA	0.00075	0.0176172	expressed protein
LOC_Os04g58740	Chr4:34939212-34939653	3.06609	0	-Inf	NA	0.0002	0.00607366	expressed protein
LOC_Os05g44090	Chr5:25635961-25636912	1.26731	0	-Inf	NA	5e-05	0.00193703	DUF623 domain containing protein, expressed
LOC_Os06g01870	Chr6:489915-490694	2.93342	0	-Inf	NA	0.0015	0.0304722	expressed protein
LOC_Os07g01470	Chr7:302863-303349	1.12617	0	-Inf	NA	0.00275	0.047739	circumsporozoite protein precursor, putative, expressed
LOC_Os07g03640	Chr7:1476300-1476717	1.94862	0	-Inf	NA	0.0018	0.0349235	expressed protein
LOC_Os07g42070	Chr7:25187880-25188781	2.52705	0	-Inf	NA	5e-05	0.00193703	DC1 domain-containing protein, putative, expressed
LOC_Os09g09270	Chr9:4962896-4963715	4.97437	0	-Inf	NA	0.00015	0.00488642	dihydroflavonol-4-reductase, putative
LOC_Os09g16110	Chr9:9831968-9832267	11.517	0	-Inf	NA	0.00175	0.0343747	expressed protein
LOC_Os09g39120	Chr9:22455457-22457593	1.10375	0	-Inf	NA	5e-05	0.00193703	thiol protease SEN102 precursor, putative, expressed
LOC_Os10g31740	Chr10:16638954-16640712	0.569031	0	-Inf	NA	5e-05	0.00193703	glycine-rich cell wall structural protein 2 precursor, putative, expressed
LOC_Os10g36770	Chr10:19683366-19683771	2.9357	0	-Inf	NA	0.0012	0.0257199	expressed protein
LOC_Os12g37070	Chr12:22716269-22718698	1.72202	0	-Inf	NA	0.00275	0.047739	expressed protein
