# Supplementary material for: Azospirillum brasilense improves rice growth under salt stress by regulating the expression of key genes involved in salt stress response, abscisic acid signaling, and nutrient transport, among others
Source: Front Agron. Author manuscript; Available in PMC 2024 Jan 12. (PMC10785826; doi:10.3389/fagro.2023.1216503)
Supplement: Supp Table 5 — SUPPLEMENTARY TABLE 5 List of primers used in the RT-PCR experiments. The sequences of forward and reverse primers for each gene used in the RT-PCR experiments are included. [file NIHMS1956026-supplement-Supp_Table_5.xlsx]

## Sheet: Supplementary Table 5
Supplementary Table 5: List of primers used in the RT-PCR experiments
Gene ID	Gene Name	IDT Primer Sequence label	Forward Primer	Reverse Primer
LOC_Os11g31540	BRASSINOSTEROID INSENSITIVE 1-associated receptor kinase 1 precursor	OsBRI1	CACTGGCTTTCTTGCCTTGG
		OsBRI1	CTAATGGCGCCTAGCGAATC
LOC_Os11g05190	phytosulfokines precursor	OsPSK	CAAGAGAATGGCGGTGTCAAG
		OsPSK	CCTCAGCTGCTCCCATCAAC
LOC_Os01g40430	WRKY27	OsWRK	TCAGGGATGAGGTGCAGAAAG
		OsWRK	GACAGGAATAACCCGGCCTC
LOC_Os02g07170	MYB family transcription factor	OsMYB	GGGCGCTAAGGGAGTCAGTA
		OsMYB	TTGTGGGGTGACAGGATGAC
LOC_Os02g36210	ent-kaurene synthase, chloroplast precursor, putative, expressed	OsKau	TACGCTCTCAGCGAAACAGG
		OsKau	GACCGACCATAAGCGGTCAA
LOC_Os04g56700	naringenin,2-oxoglutarate 3-dioxygenase	OsNRG	CAGGGTGAAGCGGTGAAAGA
		OsNRG	CTGGTGATCCGCGTTCTTGA
LOC_Os07g08420	bZIP transcription factor domain containing protein	OsbZIP	TGTTGAGGCGTCTTGCTGAT
		OsbZIP	GCACTGGATCTGTTGGGTCA
LOC_Os03g20370	Calmodulin	OsCam1	GCCTTCAGCCTCTTCGACAA
		OsCam1	GGAACTCCGGGAAGTCGATG
