# Supplementary material for: Azospirillum brasilense improves rice growth under salt stress by regulating the expression of key genes involved in salt stress response, abscisic acid signaling, and nutrient transport, among others
Source: Front Agron. Author manuscript; Available in PMC 2024 Jan 12. (PMC10785826; doi:10.3389/fagro.2023.1216503)
Supplement: Supp Table 4 — SUPPLEMENTARY TABLE 4 List of some differentially expressed genes (DEGs) in rice roots across the three treatments. The list contains the common differentially expressed genes (228) in all the treatments, the genes (689) commonly expressed in salt and salt + A. brasilense treatments, and the genes (98) commonly expressed in A. brasilense and salt + A. brasilense treatments. [file NIHMS1956026-supplement-Supp_Table_4.xlsx]

## Sheet: common_228genes
Supplementary Table 4: List of some differentially expressed genes (DEGs) in rice roots across the three treatments.
Gene_ID	Gene_Name	log2FC_Asp	log2FC_Salt	log2FC_SaltAsp
LOC_Os03g48780	Cupin domain containing protein, expressed	Inf	Inf	Inf
LOC_Os08g40070	expressed protein	Inf	Inf	Inf
LOC_Os05g33140	CHIT5 - Chitinase family protein precursor, expressed	3.55111	4.59681	6.15688
LOC_Os05g11320	metallothionein-like protein 3B, putative, expressed	-1.36227	-1.30614	4.98689
LOC_Os02g36210	ent-kaurene synthase, chloroplast precursor, putative, expressed	1.72332	0.896482	4.21903
LOC_Os04g41620	CHIT2 - Chitinase family protein precursor, expressed	2.59455	3.22384	4.20929
LOC_Os02g36190	cytochrome P450, putative, expressed	1.16584	0.906063	4.20727
LOC_Os02g37480	glycine-rich cell wall structural protein precursor, putative, expressed	1.27416	2.69781	4.17463
LOC_Os01g68300	expressed protein	2.53408	1.50073	4.15215
LOC_Os06g23350	late embryogenesis abundant protein D-34, putative, expressed	3.62861	6.21917	3.96688
LOC_Os03g22590	nodulin MtN3 family protein, putative, expressed	2.20269	4.80715	3.91864
LOC_Os03g51350	expressed protein	2.59273	5.33837	3.75538
LOC_Os01g06310	glycine-rich cell wall structural protein precursor, putative, expressed	1.39631	2.24348	3.68994
LOC_Os06g48210	DEAD-box ATP-dependent RNA helicase, putative, expressed	2.00095	4.28131	3.33085
LOC_Os07g23660	retrotransposon protein, putative, unclassified, expressed	1.7106	4.1993	3.22154
LOC_Os02g36140	terpene synthase, putative, expressed	0.993216	1.40996	3.198
LOC_Os08g04560	decarboxylase, putative, expressed	1.68323	3.26864	3.18575
LOC_Os02g02230	cytochrome P450, putative, expressed	2.80303	3.80578	3.17363
LOC_Os02g36110	cytochrome P450, putative, expressed	0.903723	0.892761	3.08525
LOC_Os06g46740	early nodulin 20 precursor, putative, expressed	2.99795	3.77433	3.04637
LOC_Os08g04540	decarboxylase, putative, expressed	1.47488	2.69028	3.01535
LOC_Os02g02780	protein kinase family protein, putative, expressed	3.08859	1.89036	2.9046
LOC_Os02g53130	nitrate reductase, putative, expressed	1.88428	3.5996	2.88354
LOC_Os04g41680	CHIT3 - Chitinase family protein precursor, expressed	1.60176	3.47189	2.8091
LOC_Os10g21790	dehydration stress-induced protein, putative, expressed	1.5656	4.50101	2.75854
LOC_Os11g26570	dehydrin, putative, expressed	2.26159	3.23024	2.7497
LOC_Os04g27980	glycosyl hydrolase, putative, expressed	1.25212	4.2213	2.70218
LOC_Os04g09390	HEV3 - Hevein family protein precursor, expressed	1.08484	4.14359	2.65458
LOC_Os11g26790	dehydrin, putative, expressed	1.65404	4.84984	2.62715
LOC_Os11g13970	transferase family protein, putative, expressed	2.42782	1.30871	2.58938
LOC_Os11g42200	laccase precursor protein, putative, expressed	1.3329	3.00663	2.58093
LOC_Os07g11739	cytochrome P450, putative, expressed	1.0116	1.96219	2.51155
LOC_Os02g04340	NIN-like protein 2, putative, expressed	2.15179	2.01955	2.49265
LOC_Os07g23640	retrotransposon protein, putative, Ty3-gypsy subclass, expressed	1.18651	3.28514	2.40774
LOC_Os07g29330	serine/threonine-protein kinase CTR1, putative, expressed	1.66988	1.46646	2.27733
LOC_Os12g15530	retrotransposon protein, putative, unclassified, expressed	2.91259	4.16586	2.2383
LOC_Os10g31330	retrotransposon protein, putative, unclassified, expressed	1.35148	1.99998	2.19971
LOC_Os06g48300	protein phosphatase 2C, putative, expressed	1.12417	2.9052	2.17565
LOC_Os01g64000	bZIP transcription factor, putative, expressed	1.16184	1.05636	2.16939
LOC_Os05g10650	6-phosphofructokinase, putative, expressed	1.01802	1.11593	2.16429
LOC_Os05g15690	expansin precursor, putative, expressed	1.29982	2.18294	2.13346
LOC_Os07g40000	DUF260 domain containing protein, putative, expressed	1.04963	1.86878	2.12881
LOC_Os02g02210	aminotransferase, putative, expressed	1.92707	2.43083	2.08385
LOC_Os10g34930	secretory protein, putative, expressed	0.944529	1.21661	2.06792
LOC_Os11g37970	WIP5 - Wound-induced protein precursor, expressed	1.02228	1.75834	2.06009
LOC_Os12g27830	dehydrogenase/reductase, putative, expressed	1.62702	1.26536	2.04964
LOC_Os10g30410	cytochrome P450 71D7, putative, expressed	2.3095	1.18416	2.03857
LOC_Os03g33090	DUF260 domain containing protein, putative, expressed	1.61084	2.18822	1.99943
LOC_Os01g28500	SCP-like extracellular protein, expressed	1.90566	1.6132	1.99459
LOC_Os04g46630	expansin precursor, putative, expressed	1.75149	0.871197	1.96586
LOC_Os11g06150	basic proline-rich protein precursor, putative, expressed	1.74634	1.58126	1.96465
LOC_Os11g47530	glycosyl hydrolase, putative, expressed	2.34638	1.29002	1.95016
LOC_Os10g09850	EF hand family protein, putative, expressed	1.44077	3.8804	1.94126
LOC_Os02g49920	3-ketoacyl-CoA synthase, putative, expressed	3.16281	1.83555	1.9191
LOC_Os01g04330	OsCML16 - Calmodulin-related calcium sensor protein, expressed	1.49102	2.16574	1.87935
LOC_Os08g09000	Cupin domain containing protein, expressed	1.09746	1.84403	1.85968
LOC_Os01g06740	ribosome inactivating protein, putative, expressed	2.16229	3.36202	1.80783
LOC_Os08g38990	WRKY30, expressed	1.57105	2.68467	1.7901
LOC_Os03g08360	3-ketoacyl-CoA synthase 10, putative, expressed	-2.32431	-2.05497	1.77155
LOC_Os07g03467	SCP-like extracellular protein, expressed	1.09254	-1.84023	1.70187
LOC_Os12g43380	thaumatin, putative, expressed	1.45194	-2.50515	1.66059
LOC_Os04g56430	cysteine-rich receptor-like protein kinase, putative, expressed	1.11327	2.47983	1.65049
LOC_Os04g52440	aminotransferase, putative, expressed	1.52057	0.850457	1.64132
LOC_Os12g43440	thaumatin, putative, expressed	1.64508	1.99878	1.61277
LOC_Os03g19420	nicotianamine synthase, putative, expressed	3.30095	1.00786	1.60132
LOC_Os01g61510	ammonium transporter protein, putative, expressed	1.92944	1.16961	1.58717
LOC_Os02g17880	glycosyl hydrolases family 16, putative, expressed	1.33034	1.45471	1.55437
LOC_Os02g51750	annexin, putative, expressed	1.30528	1.75053	1.53972
LOC_Os03g04060	CHIT16 - Chitinase family protein precursor, expressed	0.97796	1.81893	1.52428
LOC_Os06g29730	RALFL28 - Rapid ALkalinization Factor RALF family protein precursor, expressed	0.892841	1.19936	1.50192
LOC_Os11g09020	amino acid transporter, putative, expressed	-1.47789	0.990266	1.49704
LOC_Os10g36180	expressed protein	1.48391	2.75297	1.43266
LOC_Os09g29710	beta-expansin precursor, putative, expressed	1.14861	-2.7816	1.4302
LOC_Os12g07580	dirigent, putative, expressed	1.74749	0.906408	1.42031
LOC_Os01g41810	cytochrome P450 72A1, putative, expressed	1.13086	0.797897	1.40175
LOC_Os02g39330	CHIT1 - Chitinase family protein precursor, expressed	1.61174	1.10712	1.40126
LOC_Os04g25060	cysteine-rich receptor-like protein kinase, putative, expressed	2.15841	-1.69968	1.39874
LOC_Os10g23820	transferase family protein, putative, expressed	1.0465	-0.677979	1.39579
LOC_Os06g05420	expressed protein	1.71461	0.754882	1.38454
LOC_Os01g04620	transposon protein, putative, unclassified, expressed	1.39534	1.06942	1.37553
LOC_Os11g47500	glycosyl hydrolase, putative, expressed	1.63419	1.49789	1.37063
LOC_Os12g31860	ureide permease, putative, expressed	1.28152	1.11393	1.35673
LOC_Os03g19427	nicotianamine synthase, putative, expressed	3.20455	0.77015	1.33145
LOC_Os08g02030	transferase family protein, putative, expressed	0.776011	1.09888	1.30563
LOC_Os04g25650	cysteine-rich receptor-like protein kinase, putative, expressed	1.58595	-2.19794	1.30157
LOC_Os05g33130	CHIT17 - Chitinase family protein precursor, expressed	1.08429	1.44625	1.26732
LOC_Os06g48240	AAA ATPase, putative, expressed	1.47382	1.36882	1.26673
LOC_Os11g24140	plastocyanin-like domain containing protein, putative, expressed	1.54079	0.646092	1.23386
LOC_Os03g38800	AAA family ATPase, putative, expressed	1.68714	1.28863	1.2171
LOC_Os04g57410	methylthioribose kinase, putative, expressed	1.30119	0.779798	1.19441
LOC_Os05g15530	aminotransferase domain containing protein, putative, expressed	1.04107	1.18262	1.1867
LOC_Os02g25780	expressed protein	1.05525	1.0411	1.17543
LOC_Os03g46070	thaumatin, putative, expressed	1.02241	-0.948277	1.17256
LOC_Os03g55590	MYB family transcription factor, putative, expressed	0.827619	1.4973	1.16672
LOC_Os07g46920	sex determination protein tasselseed-2, putative, expressed	1.14824	-1.28862	1.16235
LOC_Os04g30240	OsWAK60 - OsWAK receptor-like protein kinase, expressed	1.4004	-0.971219	1.14862
LOC_Os11g02240	CAMK_KIN1/SNF1/Nim1_like.4 - CAMK includes calcium/calmodulin depedent protein kinases, expressed	1.30457	1.41698	1.11271
LOC_Os06g29180	erythronate-4-phosphate dehydrogenase domain containing protein, expressed	1.35668	0.954979	1.09658
LOC_Os03g13390	oxidoreductase, aldo/keto reductase family protein, putative, expressed	1.8185	0.712634	1.08448
LOC_Os01g73170	peroxidase precursor, putative, expressed	0.905239	-0.968414	1.08409
LOC_Os06g19070	cytochrome P450, putative, expressed	1.10771	-0.825925	1.06348
LOC_Os11g32650	chalcone synthase, putative, expressed	-1.90293	-1.06328	1.04929
LOC_Os01g09540	HAD superfamily phosphatase, putative, expressed	1.18854	1.64808	1.04581
LOC_Os07g08160	early light-induced protein, chloroplast precursor, putative, expressed	-1.6224	0.925876	1.04065
LOC_Os01g14410	early light-induced protein, chloroplast precursor, putative, expressed	-1.24225	0.852335	1.03071
LOC_Os01g22900	neutral/alkaline invertase, putative, expressed	0.812181	1.16095	1.02933
LOC_Os03g12290	glutamine synthetase, catalytic domain containing protein, expressed	0.955818	-0.952602	1.01908
LOC_Os12g15680	laccase precursor protein, putative, expressed	0.734892	0.769156	0.980574
LOC_Os04g57400	methylthioribose kinase, putative, expressed	0.822639	0.85952	0.978254
LOC_Os06g48250	ATPase, putative, expressed	1.21126	0.848002	0.9682
LOC_Os10g38930	shikimate/quinate 5-dehydrogenase, putative, expressed	1.06312	0.725751	0.964588
LOC_Os01g47070	glycosyl hydrolase, putative, expressed	1.28607	-0.892658	0.959516
LOC_Os09g28050	asparate aminotransferase, putative, expressed	1.59934	0.861543	0.939731
LOC_Os04g05650	expressed protein	1.40285	0.978058	0.939336
LOC_Os11g26750	dehydrin, putative, expressed	1.19206	4.08264	0.939325
LOC_Os11g08100	eukaryotic aspartyl protease domain containing protein, expressed	0.720251	0.587449	0.928461
LOC_Os12g13340	expressed protein	2.49517	-0.891246	0.913327
LOC_Os04g24140	ribose-5-phosphate isomerase A, putative, expressed	1.76324	1.0045	0.903155
LOC_Os02g39930	OsTIL-1 Temperature-induced lipocalin-1, expressed	-1.01355	1.27126	0.888776
LOC_Os02g48390	phosphoribosyl transferase, putative, expressed	1.16932	0.680165	0.879083
LOC_Os01g71340	glycosyl hydrolases family 17, putative, expressed	2.10023	-1.9102	0.870419
LOC_Os12g02200	CAMK_KIN1/SNF1/Nim1_like.6 - CAMK includes calcium/calmodulin depedent protein kinases, expressed	1.03388	0.685299	0.858602
LOC_Os12g24020	rhodanese-like domain containing protein, putative, expressed	1.5815	1.7772	0.745061
LOC_Os03g17350	white-brown complex homolog protein, putative, expressed	-1.10467	-0.588362	-0.739044
LOC_Os01g42234	amino acid permease family protein, putative, expressed	-0.787114	-0.983813	-0.750893
LOC_Os07g42200	tyrosine protein kinase domain containing protein, putative, expressed	-0.876981	-0.892067	-0.795203
LOC_Os07g25050	thionin-like peptide, putative, expressed	1.41177	-5.13505	-0.817122
LOC_Os06g38960	expressed protein	-0.80862	-1.41813	-0.828667
LOC_Os01g63540	cytochrome P450, putative, expressed	-1.09726	-0.622562	-0.829488
LOC_Os11g31090	transferase family protein, putative, expressed	-0.951385	-0.831434	-0.8463
LOC_Os07g44180	OsRCI2-10 - Hydrophobic protein LTI6A, expressed	-1.16027	-1.29021	-0.855934
LOC_Os11g41150	nitrilase-associated protein, putative, expressed	-1.14236	-1.05225	-0.868357
LOC_Os10g36170	LTPL160 - Protease inhibitor/seed storage/LTP family protein precursor, expressed	-0.831209	-3.50218	-0.868461
LOC_Os09g36740	tetratricopeptide repeat domain containing protein, expressed	-0.838109	-0.865559	-0.87278
LOC_Os04g37550	aspartic proteinase nepenthesin-2 precursor, putative, expressed	-0.845729	-0.913386	-0.875913
LOC_Os10g38580	glutathione S-transferase, putative, expressed	-0.961826	-0.586474	-0.881582
LOC_Os02g09610	GDSL-like lipase/acylhydrolase, putative, expressed	-1.80483	-0.778085	-0.887429
LOC_Os01g59120	cyclin, putative, expressed	-0.828246	-0.808192	-0.90729
LOC_Os10g28230	Core histone H2A/H2B/H3/H4 domain containing protein, putative, expressed	-0.99655	-0.792899	-0.91202
LOC_Os05g51570	vacuolar-processing enzyme precursor, putative, expressed	-0.806211	-0.810757	-0.915186
LOC_Os12g38140	expressed protein	-0.77171	-0.904915	-0.937318
LOC_Os01g47780	fasciclin domain containing protein, expressed	-1.00974	-1.19475	-0.95061
LOC_Os01g48130	no apical meristem protein, putative, expressed	-0.91406	-0.791696	-0.953938
LOC_Os04g33520	RCLEA6 - Root cap and Late embryogenesis related family protein precursor, expressed	-1.12354	-1.01195	-0.963734
LOC_Os12g15920	laccase precursor protein, putative, expressed	-0.968784	-1.14929	-0.972551
LOC_Os08g41880	nucleotide pyrophosphatase/phosphodiesterase, putative, expressed	-0.872736	-1.1274	-0.974008
LOC_Os01g52010	alliin lyase precursor, putative, expressed	-0.823335	-0.701049	-0.975994
LOC_Os01g09880	harpin-induced protein 1 domain containing protein, expressed	-1.21298	-0.838356	-0.986279
LOC_Os03g02780	Core histone H2A/H2B/H3/H4 domain containing protein, putative, expressed	-1.11517	-0.896156	-0.998227
LOC_Os10g33170	POT domain containing peptide transporter, putative, expressed	-1.26849	-0.721835	-1.00551
LOC_Os07g07920	LTPL100 - Protease inhibitor/seed storage/LTP family protein precursor, expressed	-1.50396	-0.905583	-1.00621
LOC_Os03g18740	oxidoreductase, short chain dehydrogenase/reductase family, putative, expressed	-1.01604	-1.04218	-1.01953
LOC_Os09g33490	no apical meristem protein, putative, expressed	-1.15776	-1.88781	-1.02561
LOC_Os04g37500	glutamate decarboxylase, putative, expressed	-0.83567	-0.645495	-1.03049
LOC_Os03g25440	expressed protein	-1.07961	-0.876769	-1.05106
LOC_Os11g30560	dehydrogenase/reductase, putative, expressed	-0.904925	-1.19486	-1.05632
LOC_Os05g02300	Core histone H2A/H2B/H3/H4 domain containing protein, putative, expressed	-1.03602	-1.07773	-1.05726
LOC_Os05g48270	auxin-responsive protein, putative, expressed	-1.2469	-0.933518	-1.06417
LOC_Os02g52150	heat shock 22 kDa protein, mitochondrial precursor, putative, expressed	-1.22739	-0.680387	-1.06762
LOC_Os11g05470	RCN1 Centroradialis-like1 homogous to TFL1 gene; contains Pfam profile PF01161: Phosphatidylethanolamine-binding protein, expressed	-1.05584	-0.739327	-1.07003
LOC_Os03g60340	leaf senescence related protein, putative, expressed	-1.43967	-0.777933	-1.07662
LOC_Os01g64640	histone H3, putative, expressed	-0.807695	-0.951785	-1.08629
LOC_Os01g41710	chlorophyll A-B binding protein, putative, expressed	-1.73362	2.19482	-1.08761
LOC_Os02g45940	Core histone H2A/H2B/H3/H4 domain containing protein, putative, expressed	-0.808687	-0.815806	-1.09055
LOC_Os03g17760	RNA recognition motif containing protein, putative, expressed	-0.883438	-0.746715	-1.10479
LOC_Os08g38300	Core histone H2A/H2B/H3/H4 domain containing protein, putative, expressed	-0.875672	-1.20893	-1.10804
LOC_Os06g03800	pollen ankyrin, putative, expressed	-0.808718	-1.60852	-1.11713
LOC_Os08g15050	CCT/B-box zinc finger protein, putative, expressed	-1.01651	-0.791784	-1.1255
LOC_Os02g01590	glycosyl hydrolases, putative, expressed	-1.00996	-2.4095	-1.13913
LOC_Os02g14160	peroxidase precursor, putative, expressed	-0.835145	-1.01698	-1.14184
LOC_Os08g44270	vignain precursor, putative, expressed	-1.14369	-0.826196	-1.14737
LOC_Os02g44310	LTPL112 - Protease inhibitor/seed storage/LTP family protein precursor, expressed	-0.879511	-0.841624	-1.15642
LOC_Os08g20130	flavonol sulfotransferase, putative, expressed	-1.07014	-0.698471	-1.1821
LOC_Os03g22020	peroxidase precursor, putative, expressed	-0.939717	-0.847257	-1.18922
LOC_Os04g51980	transferase family domain containing protein, expressed	-1.93284	-0.83748	-1.18936
LOC_Os10g33760	No apical meristem protein, putative, expressed	-0.936383	-1.19545	-1.19325
LOC_Os10g38350	glutathione S-transferase, putative, expressed	-0.757483	-0.804676	-1.19423
LOC_Os04g34240	histone H3, putative, expressed	-1.09106	-0.876622	-1.20102
LOC_Os11g20160	O-methyltransferase, putative, expressed	-1.01135	-1.25856	-1.20557
LOC_Os03g25030	GDSL-like lipase/acylhydrolase, putative, expressed	1.27466	-2.46445	-1.21494
LOC_Os03g17100	Core histone H2A/H2B/H3/H4 domain containing protein, putative, expressed	-0.971467	-1.19067	-1.23381
LOC_Os04g41810	expressed protein	-0.804357	-1.22126	-1.2423
LOC_Os01g13560	membrane associated DUF588 domain containing protein, putative, expressed	1.11315	-1.48118	-1.24542
LOC_Os02g15120	RING-H2 finger protein, putative, expressed	-1.37652	-0.778223	-1.25005
LOC_Os12g19470	ribulose bisphosphate carboxylase small chain, chloroplast precursor, putative, expressed	-1.3951	2.22716	-1.2511
LOC_Os06g39390	transferase family protein, putative, expressed	-1.17975	-1.15865	-1.25994
LOC_Os03g39610	chlorophyll A-B binding protein, putative, expressed	-2.20069	1.76263	-1.26788
LOC_Os08g08980	cupin domain containing protein, expressed	-0.841689	-1.60921	-1.29562
LOC_Os10g01920	transferase family protein, putative, expressed	-1.22707	-2.04898	-1.29594
LOC_Os06g40640	fructose-bisphospate aldolase isozyme, putative, expressed	-1.49422	0.789318	-1.33827
LOC_Os05g38390	laccase precursor protein, putative, expressed	-1.41979	-0.907869	-1.36197
LOC_Os10g08319	cytochrome P450, putative, expressed	-1.64039	-1.38885	-1.37274
LOC_Os03g54130	cysteine protease 1 precursor, putative, expressed	-2.0187	-1.50277	-1.3853
LOC_Os02g14910	bZIP transcription factor family protein, putative, expressed	-0.920432	-1.13368	-1.38695
LOC_Os02g18410	salt stress root protein RS1, putative, expressed	-0.969946	-1.45017	-1.38911
LOC_Os05g06920	relA-SpoT like protein RSH4, putative, expressed	-2.1615	-0.808902	-1.40582
LOC_Os07g07860	LTPL76 - Protease inhibitor/seed storage/LTP family protein precursor, expressed	-1.50088	-1.31653	-1.40926
LOC_Os03g10478	glycosyl hydrolase family 10 protein, putative, expressed	-0.848162	-1.13856	-1.42571
LOC_Os03g02040	remorin, putative, expressed	-1.36963	-1.44111	-1.44546
LOC_Os12g44100	peptide transporter PTR2, putative, expressed	-2.73439	-1.13633	-1.47083
LOC_Os02g58720	peroxidase precursor, putative, expressed	-1.03856	-1.59858	-1.51539
LOC_Os02g10520	OsSub12 - Putative Subtilisin homologue, expressed	-1.22394	-1.11357	-1.526
LOC_Os06g17450	expressed protein	-1.28558	-2.43251	-1.54462
LOC_Os11g03290	nucleoside-triphosphatase, putative, expressed	-1.5236	-1.1558	-1.58141
LOC_Os03g42259	hypervariable Bacillus group-specific protein, putative, expressed	1.49261	-1.5533	-1.60421
LOC_Os06g18010	UDP-glucoronosyl and UDP-glucosyl transferase domain containing protein, expressed	-2.01588	-3.65977	-1.65134
LOC_Os06g16160	expressed protein	1.01801	-4.05031	-1.68334
LOC_Os05g12640	BURP domain containing protein, expressed	-1.82429	-2.21671	-1.68896
LOC_Os04g43560	no apical meristem protein, putative, expressed	-0.964752	-1.50931	-1.71587
LOC_Os10g40520	LTPL145 - Protease inhibitor/seed storage/LTP family protein precursor, expressed	-1.24622	-2.34647	-1.76257
LOC_Os11g14050	leucine-rich repeat family protein, putative, expressed	0.775927	-2.72741	-1.7718
LOC_Os01g24600	fruit bromelain precursor, putative, expressed	-1.77565	-3.7814	-1.83249
LOC_Os01g50610	SAM dependent carboxyl methyltransferase, putative, expressed	-1.45646	-1.37331	-1.88811
LOC_Os05g43940	O-methyltransferase, putative, expressed	-2.03702	-2.76182	-1.93994
LOC_Os01g12570	3-methyl-2-oxobutanoate hydroxymethyltransferase, putative, expressed	-2.49958	-1.94797	-1.94259
LOC_Os10g40510	LTPL144 - Protease inhibitor/seed storage/LTP family protein precursor, expressed	-1.24791	-1.43831	-2.01985
LOC_Os09g13440	expressed protein	-1.08729	-2.42252	-2.19856
LOC_Os03g16610	laccase precursor protein, putative, expressed	-2.15561	-1.08251	-2.34803
LOC_Os01g11730	GDSL-like lipase/acylhydrolase, putative, expressed	-1.93181	-3.61798	-2.39002
LOC_Os01g24570	fruit bromelain precursor, putative, expressed	-3.54487	-Inf	-2.5326
LOC_Os04g51520	glycosyl hydrolases family 16, putative, expressed	-2.5456	-1.82317	-2.57225
LOC_Os06g28670	polygalacturonase, putative, expressed	-1.62433	-1.07432	-2.69458
LOC_Os07g06470	nuclear transcription factor Y subunit, putative, expressed	-1.448	-4.03559	-2.84422
LOC_Os10g40430	LTPL139 - Protease inhibitor/seed storage/LTP family protein precursor, expressed	-1.17766	-4.17012	-3.22722
LOC_Os01g12940	phosphorylase domain containing protein, putative, expressed	-1.37269	-1.80629	-3.2508
LOC_Os06g19800	BURP domain containing protein, expressed	-2.83389	-4.42697	-4.93234
LOC_Os04g43090	expressed protein	-Inf	-Inf	-Inf
LOC_Os07g03640	expressed protein	-Inf	-Inf	-Inf

## Sheet: intersec_Salt_SaltAsp_689genes
Gene_ID	Gene_Name	log2FC_Salt	log2FC_SaltAsp
LOC_Os01g52830	DUF1264 domain containing protein, putative, expressed	Inf	Inf
LOC_Os02g30910	nodulin MtN3 family protein, putative, expressed	Inf	Inf
LOC_Os04g41640	HEV2 - Hevein family protein precursor, expressed	Inf	Inf
LOC_Os05g04870	oxidoreductase, short chain dehydrogenase/reductase family protein, putative, expressed	Inf	Inf
LOC_Os05g49960	expressed protein	Inf	Inf
LOC_Os06g11260	12-oxophytodienoate reductase 2, putative, expressed	Inf	Inf
LOC_Os07g37690	UDP-glucoronosyl and UDP-glucosyl transferase domain containing protein, expressed	Inf	Inf
LOC_Os09g36680	ribonuclease T2 family domain containing protein, expressed	Inf	Inf
LOC_Os10g40440	LTPL140 - Protease inhibitor/seed storage/LTP family protein precursor, expressed	Inf	Inf
LOC_Os01g71670	glycosyl hydrolases family 17, putative, expressed	2.18372	5.88251
LOC_Os12g33120	expressed protein	-Inf	5.5694
LOC_Os10g35050	aquaporin protein, putative, expressed	2.262	5.15952
LOC_Os03g06360	late embryogenesis abundant protein D-34, putative, expressed	2.00713	4.60476
LOC_Os07g34006	transporter family protein, putative, expressed	3.02637	4.53089
LOC_Os07g44430	peroxiredoxin, putative, expressed	2.05765	4.51875
LOC_Os05g50380	glucose-1-phosphate adenylyltransferase large subunit, chloroplast precursor, putative, expressed	3.60676	4.48742
LOC_Os04g52110	late embryogenesis abundant protein, group 3, putative, expressed	4.44537	4.20898
LOC_Os08g07720	transferase family protein, putative, expressed	1.92744	4.10013
LOC_Os01g54030	NADP-dependent malic enzyme, putative, expressed	4.79815	3.89299
LOC_Os12g30824	terpene synthase, putative, expressed	1.12472	3.87595
LOC_Os11g44800	expressed protein	2.65494	3.74571
LOC_Os07g22930	starch synthase, putative, expressed	3.19494	3.73846
LOC_Os03g03910	catalase domain containing protein, expressed	2.90924	3.72688
LOC_Os09g12660	glucose-1-phosphate adenylyltransferase large subunit, chloroplast precursor, putative, expressed	2.69175	3.68972
LOC_Os07g46330	uncharacterized UPF0114 domain containing protein, expressed	4.56135	3.65451
LOC_Os07g10840	uncharacterized glycosyltransferase, putative, expressed	3.51663	3.64037
LOC_Os09g30490	EF hand family protein, expressed	3.0569	3.63856
LOC_Os08g01490	cytochrome P450, putative, expressed	2.65563	3.58974
LOC_Os04g49980	late embryogenesis abundant group 1, putative, expressed	4.45738	3.58153
LOC_Os07g48500	stress responsive protein, putative, expressed	0.853495	3.53098
LOC_Os03g55090	alpha-glucan phosphorylast isozyme, putative, expressed	2.95019	3.43649
LOC_Os03g05900	expressed protein	2.65433	3.40254
LOC_Os07g24230	integral membrane transporter family protein, putative, expressed	1.86859	3.22033
LOC_Os06g31280	THION1 - Plant thionin family protein precursor, putative, expressed	3.17003	3.21402
LOC_Os07g15959	expressed protein	5.43837	3.16156
LOC_Os03g13140	non-symbiotic hemoglobin 2, putative, expressed	2.31889	3.15502
LOC_Os04g52164	transferase family protein, putative, expressed	-1.90183	3.14889
LOC_Os06g30860	WRKY31, expressed	2.76588	3.12082
LOC_Os04g31710	expressed protein	4.62079	3.10985
LOC_Os01g61070	heavy metal-associated domain containing protein, expressed	1.84264	3.08517
LOC_Os05g41030	LTPL67 - Protease inhibitor/seed storage/LTP family protein precursor, expressed	2.59951	3.07604
LOC_Os04g03210	receptor kinase, putative, expressed	2.1567	3.00033
LOC_Os05g39250	phosphatidylethanolamine-binding protein, putative, expressed	3.60063	2.9874
LOC_Os02g43370	transposon protein, putative, unclassified, expressed	2.50871	2.98318
LOC_Os09g11170	protein binding protein, putative, expressed	2.99588	2.93942
LOC_Os03g51920	peptidase, M50 family, putative, expressed	2.3407	2.93157
LOC_Os03g20680	late embryogenesis abundant protein 1, putative, expressed	2.99803	2.87603
LOC_Os03g16920	DnaK family protein, putative, expressed	3.53575	2.8387
LOC_Os05g49170	cold acclimation protein WCOR413, putative, expressed	1.58501	2.80391
LOC_Os01g37750	glutathione S-transferase, putative, expressed	2.56004	2.77021
LOC_Os02g36070	cytochrome P450, putative, expressed	0.766398	2.74862
LOC_Os03g47610	thiamine biosynthesis protein thiC, putative, expressed	3.57373	2.73141
LOC_Os04g46970	glucosyltransferase, putative, expressed	2.50389	2.72436
LOC_Os02g46180	DUF581 domain containing protein, expressed	2.82497	2.71552
LOC_Os06g06560	starch synthase, putative, expressed	3.02218	2.67276
LOC_Os05g44340	heat shock protein 101, putative, expressed	3.06222	2.66903
LOC_Os04g33460	1,4-alpha-glucan-branching enzyme 2, chloroplast precursor, putative, expressed	2.54203	2.66162
LOC_Os10g20610	laccase-15 precursor, putative, expressed	3.91591	2.62733
LOC_Os01g05650	metallothionein, putative, expressed	2.632	2.61209
LOC_Os05g37520	expressed protein	2.4447	2.59996
LOC_Os03g01870	no apical meristem protein, putative, expressed	1.61686	2.56193
LOC_Os06g40440	expressed protein	1.99228	2.52172
LOC_Os07g39740	GDSL-like lipase/acylhydrolase, putative, expressed	2.49142	2.49844
LOC_Os01g01660	isoflavone reductase, putative, expressed	1.08172	2.47408
LOC_Os03g48010	exostosin, putative, expressed	2.20422	2.45783
LOC_Os02g11110	flavonol-3-O-glycoside-7-O-glucosyltransferase 1, putative, expressed	3.08349	2.45365
LOC_Os02g32860	poly synthetase 3, putative, expressed	2.38797	2.4098
LOC_Os01g10400	expressed protein	0.659377	2.40792
LOC_Os10g11140	phosphoglucomutase, putative, expressed	2.69652	2.39745
LOC_Os07g03319	SCP-like extracellular protein, expressed	-0.831693	2.38591
LOC_Os01g38110	cytochrome P450, putative, expressed	2.21456	2.36143
LOC_Os02g54870	expressed protein	2.81802	2.31977
LOC_Os01g24010	pleiotropic drug resistance protein, putative, expressed	2.50385	2.31974
LOC_Os11g25060	flavonol synthase/flavanone 3-hydroxylase, putative, expressed	2.5154	2.31861
LOC_Os05g02060	mitochondrial import inner membrane translocase subunit Tim17, putative, expressed	1.41687	2.31372
LOC_Os06g13720	dehydrogenase E1 component domain containing protein, expressed	2.89883	2.28858
LOC_Os12g32610	expressed protein	3.12464	2.27077
LOC_Os11g43790	DUF581 domain containing protein, expressed	2.75165	2.23052
LOC_Os07g35680	TKL_IRAK_DUF26-lc22 - DUF26 kinases have homology to DUF26 containing loci, expressed	1.56354	2.22861
LOC_Os10g42610	expressed protein	2.3193	2.22678
LOC_Os01g69030	sucrose-phosphate synthase, putative, expressed	1.63702	2.2173
LOC_Os08g37456	flavonol synthase/flavanone 3-hydroxylase, putative, expressed	2.55137	2.2116
LOC_Os03g37930	potassium transporter, putative, expressed	1.9517	2.19562
LOC_Os01g63270	alpha-glucan phosphorylast isozyme, putative, expressed	1.41888	2.18083
LOC_Os11g12810	sucrose-phosphate synthase, putative, expressed	1.07041	2.16576
LOC_Os01g12660	AAA-type ATPase family protein, putative, expressed	3.20426	2.16368
LOC_Os02g36030	cytochrome P450, putative, expressed	-1.56515	2.13699
LOC_Os12g42220	expressed protein	2.8859	2.1145
LOC_Os02g42450	RIPER1 - Ripening-related family protein precursor, expressed	-0.951447	2.09211
LOC_Os03g59430	uncharacterized glycosyltransferase, putative, expressed	2.46507	2.08755
LOC_Os02g43470	glutamate dehydrogenase protein, putative, expressed	1.55618	2.0856
LOC_Os07g08150	early light-induced protein, chloroplast precursor, putative, expressed	1.12392	2.0791
LOC_Os04g05010	CBS domain containing membrane protein, putative, expressed	1.93136	2.04783
LOC_Os01g43851	cytochrome P450 72A1, putative, expressed	2.80945	2.04318
LOC_Os03g52810	retrotransposon protein, putative, unclassified, expressed	1.49923	2.00117
LOC_Os01g51050	jacalin-like lectin domain containing protein, expressed	1.80482	1.98523
LOC_Os01g51870	methyltransferase, putative, expressed	2.0724	1.98469
LOC_Os07g02460	expressed protein	1.87326	1.98126
LOC_Os02g51760	expressed protein	2.21691	1.95777
LOC_Os12g16720	cytochrome P450 71A1, putative, expressed	1.91476	1.94751
LOC_Os01g62770	expressed protein	1.99144	1.94649
LOC_Os09g08130	indole-3-glycerol phosphate synthase, chloroplast precursor, putative, expressed	0.86101	1.94469
LOC_Os04g14690	flavin-containing monooxygenase family protein, putative, expressed	2.72134	1.94364
LOC_Os04g53606	expressed protein	1.92297	1.93799
LOC_Os03g41130	expressed protein	2.21693	1.93357
LOC_Os03g45720	glyoxalase family protein, putative, expressed	1.21139	1.92903
LOC_Os06g51084	1,4-alpha-glucan-branching enzyme, chloroplast precursor, putative, expressed	1.41839	1.91809
LOC_Os02g21810	cytochrome P450 51, putative, expressed	1.5121	1.91084
LOC_Os03g45280	dehydrin, putative, expressed	0.960545	1.90525
LOC_Os01g63620	expressed protein	1.46958	1.88663
LOC_Os01g62610	peptidyl-prolyl cis-trans isomerase, FKBP-type, putative, expressed	2.3452	1.86054
LOC_Os03g03810	DEF8 - Defensin and Defensin-like DEFL family, expressed	2.0743	1.85237
LOC_Os02g54140	hsp20/alpha crystallin family protein, putative, expressed	2.82582	1.84919
LOC_Os04g43200	caleosin related protein, putative, expressed	2.02345	1.84491
LOC_Os01g59000	cytochrome P450, putative, expressed	1.34483	1.84076
LOC_Os07g43390	4-alpha-glucanotransferase, chloroplast precursor, putative, expressed	1.79691	1.8368
LOC_Os01g45550	auxin efflux carrier component, putative, expressed	2.25663	1.83616
LOC_Os01g48500	expressed protein	2.36463	1.83209
LOC_Os10g42130	no apical meristem protein, putative, expressed	0.942527	1.82592
LOC_Os11g26780	dehydrin, putative, expressed	3.785	1.82573
LOC_Os07g06080	FAD dependent oxidoreductase domain containing protein, expressed	1.34964	1.81207
LOC_Os06g32240	THION9 - Plant thionin family protein precursor, expressed	2.36746	1.80403
LOC_Os09g12290	bifunctional aspartokinase/homoserine dehydrogenase, chloroplast precursor, putative, expressed	1.96566	1.80013
LOC_Os03g50080	peptidyl-prolyl cis-trans isomerase, FKBP-type, putative, expressed	2.50268	1.79709
LOC_Os07g34570	FAD dependent oxidoreductase domain containing protein, expressed	1.90985	1.79139
LOC_Os09g37834	serine/threonine-protein kinase receptor precursor, putative, expressed	-1.54427	1.78623
LOC_Os01g22352	peroxidase precursor, putative, expressed	0.893865	1.77498
LOC_Os01g28690	nucleoporin autopeptidase domain containing protein, expressed	1.83202	1.77376
LOC_Os03g10100	transporter family protein, putative, expressed	1.19695	1.76569
LOC_Os06g07220	LTPL128 - Protease inhibitor/seed storage/LTP family protein precursor, expressed	2.93539	1.76497
LOC_Os12g05210	expressed protein	1.87143	1.75698
LOC_Os02g35329	RING-H2 finger protein ATL3F, putative, expressed	1.87349	1.75162
LOC_Os10g38740	glutathione S-transferase, putative, expressed	1.5009	1.74476
LOC_Os02g19820	nodulin MtN3 family protein, putative, expressed	-0.87671	1.74428
LOC_Os12g40260	WD-40 repeat family protein, putative, expressed	1.6188	1.73672
LOC_Os04g10160	cytochrome P450, putative, expressed	-1.109	1.72535
LOC_Os06g05480	expressed protein	1.1924	1.71233
LOC_Os02g03710	UP-9A, putative, expressed	1.606	1.69979
LOC_Os03g47050	expressed protein	1.44132	1.69909
LOC_Os07g08420	bZIP transcription factor domain containing protein, expressed	1.96558	1.68718
LOC_Os10g09240	expressed protein	2.4311	1.68112
LOC_Os10g30390	cytochrome P450, putative, expressed	-1.64726	1.67229
LOC_Os01g13610	isoflavone reductase homolog IRL, putative, expressed	-1.86373	1.66996
LOC_Os05g07810	universal stress protein domain containing protein, putative, expressed	1.14927	1.66699
LOC_Os08g04180	tryptophan synthase beta chain 1, putative, expressed	2.07787	1.66326
LOC_Os05g45100	anthocyanidin 5,3-O-glucosyltransferase, putative, expressed	2.52507	1.66175
LOC_Os03g11910	DnaK family protein, putative, expressed	2.47085	1.66026
LOC_Os03g51930	expressed protein	1.03262	1.65545
LOC_Os01g42860	inhibitor I family protein, putative, expressed	1.72493	1.65194
LOC_Os05g32710	Alpha amylase, catalytic domain containing protein, expressed	1.00761	1.65176
LOC_Os11g10480	dehydrogenase, putative, expressed	0.91268	1.6494
LOC_Os07g09190	transketolase, putative, expressed	-1.41005	1.64272
LOC_Os09g20000	heavy metal-associated domain containing protein, expressed	1.66944	1.63323
LOC_Os10g33190	expressed protein	2.44449	1.62789
LOC_Os03g63310	cytochrome P450 71E1, putative, expressed	1.17371	1.62526
LOC_Os02g52010	phosphate-induced protein 1 conserved region domain containing protein, expressed	0.718912	1.62422
LOC_Os11g26760	dehydrin, putative, expressed	3.21753	1.62195
LOC_Os01g65260	amidophosphoribosyltransferase, chloroplast precursor, putative, expressed	1.37777	1.61602
LOC_Os04g38950	class I glutamine amidotransferase, putative, expressed	1.1727	1.60988
LOC_Os08g40930	Alpha amylase, catalytic domain containing protein, expressed	1.21897	1.60741
LOC_Os12g44070	nodulin, putative, expressed	1.045	1.60054
LOC_Os01g12520	mitochondrial carrier protein, putative, expressed	2.128	1.60035
LOC_Os06g35160	CAMK_KIN1/SNF1/Nim1_like.26 - CAMK includes calcium/calmodulin depedent protein kinases, expressed	2.02558	1.5963
LOC_Os04g54830	expressed protein	1.51279	1.59274
LOC_Os06g35540	aminotransferase, classes I and II, domain containing protein, expressed	1.12035	1.58364
LOC_Os03g46060	thaumatin family domain containing protein, expressed	2.72869	1.58219
LOC_Os02g40240	receptor kinase, putative, expressed	1.33903	1.57635
LOC_Os05g49300	iron-sulfur cluster assembly enzyme ISCU, mitochondrial precursor, putative, expressed	1.98103	1.57548
LOC_Os07g09814	OsFBX221 - F-box domain containing protein, expressed	2.24644	1.57392
LOC_Os01g59530	OsCML1 - Calmodulin-related calcium sensor protein, expressed	1.28248	1.55854
LOC_Os01g50910	late embryogenesis abundant protein, group 3, putative, expressed	2.56205	1.54751
LOC_Os08g04340	plastocyanin-like domain containing protein, putative, expressed	1.62268	1.54716
LOC_Os04g13210	multidrug resistance-associated protein, putative, expressed	0.764074	1.53928
LOC_Os11g37560	expressed protein	0.888948	1.52967
LOC_Os06g48020	peroxidase precursor, putative, expressed	0.925228	1.52368
LOC_Os02g58150	expressed protein	3.14994	1.51816
LOC_Os06g20310	expressed protein	2.07089	1.5123
LOC_Os05g08750	UDP-glucoronosyl and UDP-glucosyl transferase domain containing protein, expressed	2.11887	1.49587
LOC_Os05g38660	expressed protein	1.58414	1.4931
LOC_Os06g04480	expressed protein	1.34098	1.49111
LOC_Os01g62900	amino acid kinase, putative, expressed	2.29963	1.48403
LOC_Os07g33910	transporter family protein, putative, expressed	1.16406	1.4806
LOC_Os05g45090	anthocyanidin 5,3-O-glucosyltransferase, putative, expressed	2.16066	1.47407
LOC_Os06g45710	phosphoglycerate kinase protein, putative, expressed	1.2223	1.4727
LOC_Os04g58090	harpin-induced protein 1 domain containing protein, expressed	1.25258	1.46525
LOC_Os01g16170	PQ loop repeat domain containing protein, expressed	1.99112	1.46076
LOC_Os02g16940	OsSub13 - Putative Subtilisin homologue, expressed	1.21968	1.45908
LOC_Os07g31884	MATE efflux family protein, putative, expressed	1.15801	1.44892
LOC_Os11g25040	plant-specific domain TIGR01615 family protein, expressed	-2.31798	1.4425
LOC_Os01g12110	expressed protein	1.87977	1.43172
LOC_Os03g42600	expressed protein	2.56807	1.43058
LOC_Os01g52530	phosphoribosyl transferase, putative, expressed	1.33364	1.42888
LOC_Os01g68680	tetratricopeptide repeat domain containing protein, expressed	1.77835	1.42829
LOC_Os04g12970	UDP-glucoronosyl/UDP-glucosyl transferase, putative, expressed	1.07899	1.42324
LOC_Os03g52380	PIII5 - Proteinase inhibitor II family protein precursor, expressed	1.11376	1.4182
LOC_Os10g01134	OsSCP46 - Putative Serine Carboxypeptidase homologue, expressed	1.09267	1.41085
LOC_Os12g02300	LTPL26 - Protease inhibitor/seed storage/LTP family protein precursor, expressed	1.1359	1.41083
LOC_Os01g57968	expressed protein	1.43805	1.41059
LOC_Os04g09900	ent-kaurene synthase, chloroplast precursor, putative, expressed	-0.843367	1.41049
LOC_Os03g14050	thaumatin-like protein 1 precursor, putative, expressed	2.53373	1.4095
LOC_Os08g25430	cysteine-rich receptor-like protein kinase 35 precursor, putative, expressed	0.871876	1.40442
LOC_Os03g41330	DUF260 domain containing protein, putative, expressed	1.24691	1.40355
LOC_Os03g52390	PIII1 - Proteinase inhibitor II family protein precursor, expressed	1.21196	1.40268
LOC_Os10g35070	alpha-galactosidase precursor, putative, expressed	2.16549	1.40122
LOC_Os06g49640	uncharacterized UPF0114 domain containing protein, expressed	0.949009	1.39136
LOC_Os03g16334	fringe-related protein, putative, expressed	1.79295	1.39042
LOC_Os12g26960	THION34 - Plant thionin family protein precursor, expressed	3.00963	1.38228
LOC_Os08g31860	expressed protein	2.00112	1.3762
LOC_Os04g16722	uncharacterized protein ycf68, putative, expressed	1.17827	1.37462
LOC_Os01g59100	cytokinin-N-glucosyltransferase 1, putative, expressed	2.48539	1.37016
LOC_Os07g03770	Homeobox domain containing protein, expressed	1.16479	1.36913
LOC_Os11g05614	no apical meristem protein, putative, expressed	1.56369	1.35566
LOC_Os07g29410	thioredoxin, putative, expressed	2.27199	1.3553
LOC_Os07g44410	WD40-like Beta Propeller Repeat family protein, expressed	1.74509	1.34982
LOC_Os07g08430	indole-3-glycerol phosphate lyase, chloroplast precursor, putative, expressed	1.25345	1.34412
LOC_Os01g04630	muconate cycloisomerase, putative, expressed	1.15181	1.33909
LOC_Os01g53220	HSF-type DNA-binding domain containing protein, expressed	1.17043	1.33209
LOC_Os05g47730	LTPL153 - Protease inhibitor/seed storage/LTP family protein precursor, expressed	3.95796	1.3278
LOC_Os09g29404	glycogen operon protein glgX, putative, expressed	1.26609	1.32285
LOC_Os10g40040	expressed protein	2.41008	1.31848
LOC_Os04g32770	retrotransposon protein, putative, unclassified, expressed	1.13849	1.31798
LOC_Os06g35960	HSF-type DNA-binding domain containing protein, expressed	1.53521	1.31723
LOC_Os09g31031	ubiquitin family protein, putative, expressed	0.862575	1.31599
LOC_Os01g73250	abscisic stress-ripening, putative, expressed	-2.00525	1.31537
LOC_Os03g03450	anthranilate phosphoribosyltransferase, chloroplast precursor, putative, expressed	1.45907	1.31447
LOC_Os07g04560	no apical meristem protein, putative, expressed	1.3726	1.30704
LOC_Os04g55230	tetratricopeptide repeat domain containing protein, putative, expressed	1.19152	1.29762
LOC_Os02g12440	receptor kinase, putative, expressed	1.09557	1.29689
LOC_Os06g02019	cytochrome P450, putative, expressed	1.87189	1.29308
LOC_Os04g39350	heavy metal associated domain containing protein, expressed	0.942523	1.29209
LOC_Os02g43010	vacuolar-processing enzyme precursor, putative, expressed	1.43942	1.28875
LOC_Os06g04250	phosphate-induced protein 1 conserved region domain containing protein, expressed	1.02464	1.28144
LOC_Os04g55840	expressed protein	1.37745	1.27689
LOC_Os10g25210	OsFBX384 - F-box domain containing protein, expressed	1.01496	1.2732
LOC_Os02g17534	xyloglucan fucosyltransferase, putative, expressed	-0.950066	1.27092
LOC_Os02g19924	aminotransferase, classes I and II, domain containing protein, expressed	1.68317	1.2664
LOC_Os03g42230	B3 DNA binding domain containing protein, expressed	1.43505	1.25757
LOC_Os01g09280	myb-related transcription activator, putative, expressed	1.50168	1.25135
LOC_Os04g22080	retrotransposon protein, putative, unclassified, expressed	-1.30506	1.2503
LOC_Os12g29400	GRAM domain containing protein, expressed	1.91052	1.24669
LOC_Os03g63330	aspartokinase, chloroplast precursor, putative, expressed	0.791629	1.24464
LOC_Os02g43670	transferase family protein, putative, expressed	0.751826	1.23989
LOC_Os06g48810	OsHKT2;1 - Na+ transporter, expressed	-3.80186	1.22653
LOC_Os03g43750	retrotransposon, putative, centromere-specific, expressed	2.28311	1.22363
LOC_Os03g51010	hydrolase, alpha/beta fold family domain containing protein, expressed	1.47574	1.22275
LOC_Os08g40680	glycosyl hydrolase, putative, expressed	0.918882	1.20757
LOC_Os06g31890	THION3 - Plant thionin family protein precursor, expressed	1.13919	1.20586
LOC_Os04g32740	hydrolase, NUDIX family, domain containing protein, expressed	0.835633	1.19985
LOC_Os12g41390	homocysteine S-methyltransferase protein, putative, expressed	1.83964	1.19531
LOC_Os02g09150	inorganic H+ pyrophosphatase, putative, expressed	0.738884	1.1934
LOC_Os03g22120	sucrose synthase, putative, expressed	1.69875	1.19299
LOC_Os12g36830	pathogenesis-related Bet v I family protein, putative, expressed	-0.841213	1.19266
LOC_Os01g44050	siroheme synthase, putative, expressed	0.770441	1.19094
LOC_Os01g07730	phosphate/phosphoenolpyruvate translocator-related protein, putative, expressed	1.22181	1.18846
LOC_Os06g03810	expressed protein	0.874852	1.18622
LOC_Os03g58170	stem-specific protein TSJT1, putative, expressed	1.9241	1.18317
LOC_Os06g07040	OsIAA20 - Auxin-responsive Aux/IAA gene family member, expressed	1.29447	1.17976
LOC_Os05g38530	DnaK family protein, putative, expressed	1.77789	1.17952
LOC_Os06g48200	glycosyl hydrolases family 16, putative, expressed	1.32817	1.17576
LOC_Os08g01480	cytochrome P450, putative, expressed	1.19265	1.17475
LOC_Os01g57710	membrane protein, putative, expressed	1.96754	1.17218
LOC_Os10g31460	retrotransposon protein, putative, unclassified, expressed	1.08102	1.16553
LOC_Os10g38110	cytochrome P450, putative, expressed	1.40497	1.16372
LOC_Os05g48650	transcription factor HBP-1b, putative, expressed	2.29926	1.15107
LOC_Os01g11240	DUF538 domain containing protein, putative, expressed	-0.760972	1.15014
LOC_Os06g41360	phosphoribosyl transferase, putative, expressed	1.34102	1.14377
LOC_Os01g37130	protein phosphatase 2C, putative, expressed	1.43709	1.14228
LOC_Os07g32570	OsAPRL1 adenosine 5'-phosphosulfate reductase-like OsAPRL1, expressed	0.852687	1.14165
LOC_Os07g48460	stress responsive protein, putative, expressed	0.921451	1.13793
LOC_Os06g45060	expressed protein	1.84707	1.13514
LOC_Os12g03899	major facilitator superfamily antiporter, putative, expressed	1.15853	1.12991
LOC_Os03g48310	plasma membrane ATPase, putative, expressed	1.30547	1.12837
LOC_Os06g32990	peroxidase precursor, putative, expressed	-1.08938	1.12772
LOC_Os05g38290	protein phosphatase 2C, putative, expressed	2.23632	1.12131
LOC_Os08g01150	DTA2, putative, expressed	0.926149	1.11407
LOC_Os02g12010	receptor-like protein kinase precursor, putative, expressed	0.890965	1.10862
LOC_Os01g58194	protein disulfide isomerase, putative, expressed	1.81904	1.10762
LOC_Os12g05980	DUF584 domain containing protein, putative, expressed	0.889808	1.10366
LOC_Os04g39840	Os4bglu10 - beta-glucosidase homologue, similar to Os4Bglu12 exoglucanase/beta-glucosidase, expressed	1.04636	1.10354
LOC_Os02g05830	ribulose bisphosphate carboxylase small chain, chloroplast precursor, putative, expressed	1.18907	1.10211
LOC_Os01g12100	expressed protein	0.855787	1.10125
LOC_Os04g10350	1-aminocyclopropane-1-carboxylate oxidase homolog 2, putative, expressed	0.840779	1.09898
LOC_Os02g44980	transmembrane amino acid transporter protein, putative, expressed	1.18111	1.09796
LOC_Os02g09390	cytochrome P450, putative, expressed	0.91645	1.09616
LOC_Os03g55350	OsSub31 - Putative Subtilisin homologue, expressed	0.915891	1.09379
LOC_Os01g32780	universal stress protein domain containing protein, putative, expressed	1.53703	1.09349
LOC_Os11g10470	expressed protein	1.05848	1.09343
LOC_Os04g45810	homeobox associated leucine zipper, putative, expressed	1.91437	1.09175
LOC_Os04g33240	sex determination protein tasselseed-2, putative, expressed	-1.24659	1.08749
LOC_Os05g46340	expressed protein	1.37856	1.08602
LOC_Os03g11900	transporter family protein, putative, expressed	0.776955	1.08481
LOC_Os05g46480	late embryogenesis abundant protein, group 3, putative, expressed	3.04882	1.08418
LOC_Os03g50270	expressed protein	1.60731	1.08283
LOC_Os03g25790	glycosyl hydrolases family 17 protein, expressed	1.42477	1.08014
LOC_Os10g23310	transferase family protein, putative, expressed	0.781034	1.07725
LOC_Os01g43370	CPuORF17 - conserved peptide uORF-containing transcript, expressed	1.1388	1.07629
LOC_Os02g09810	amino acid transporter, putative, expressed	0.791533	1.07389
LOC_Os02g17500	transporter family protein, putative, expressed	1.37293	1.07315
LOC_Os04g19740	transketolase, chloroplast precursor, putative, expressed	0.901055	1.07265
LOC_Os09g19970	expressed protein	2.02929	1.07116
LOC_Os01g74450	aquaporin protein, putative, expressed	1.60403	1.07059
LOC_Os02g39790	CPuORF9 - conserved peptide uORF-containing transcript, expressed	0.964964	1.07016
LOC_Os02g35020	glycosyl transferase, putative, expressed	0.69513	1.06886
LOC_Os01g50930	expressed protein	1.32993	1.06764
LOC_Os12g07110	acyl-CoA synthetase protein, putative, expressed	1.58312	1.06359
LOC_Os06g31800	THION2 - Plant thionin family protein precursor, expressed	0.757865	1.06321
LOC_Os04g33920	LTPL102 - Protease inhibitor/seed storage/LTP family protein precursor, expressed	3.15301	1.06221
LOC_Os03g15780	anthranilate synthase component I-1, chloroplast precursor, putative, expressed	0.905472	1.06155
LOC_Os04g09920	cytochrome P450, putative, expressed	-1.21908	1.06041
LOC_Os01g08860	hsp20/alpha crystallin family protein, putative, expressed	1.71531	1.0589
LOC_Os08g02700	fructose-bisphospate aldolase isozyme, putative, expressed	-0.652122	1.05498
LOC_Os03g60260	ANT1, putative, expressed	0.864425	1.05215
LOC_Os12g36194	nucleoside diphosphate kinase, putative, expressed	0.847678	1.0471
LOC_Os02g13870	aquaporin protein, putative, expressed	1.36276	1.04584
LOC_Os03g04770	beta-amylase, putative, expressed	1.67348	1.03471
LOC_Os03g11734	MATE efflux protein, putative, expressed	1.0658	1.03223
LOC_Os02g35940	gibberellin receptor GID1L2, putative, expressed	0.999673	1.03038
LOC_Os06g39240	endothelial differentiation-related factor 1, putative, expressed	1.22212	1.03007
LOC_Os07g48730	tyrosine protein kinase domain containing protein, putative, expressed	0.789392	1.02838
LOC_Os08g42720	solute carrier family 35 member F1, putative, expressed	0.970263	1.02789
LOC_Os01g38359	peptidyl-prolyl cis-trans isomerase, FKBP-type, putative, expressed	-0.891843	1.01667
LOC_Os01g03390	BBTI7 - Bowman-Birk type bran trypsin inhibitor precursor, expressed	0.856089	1.01487
LOC_Os11g42510	tyrosine aminotransferase, putative, expressed	1.4949	1.01294
LOC_Os05g10670	zinc finger CCCH type family protein, putative, expressed	1.14541	1.00916
LOC_Os03g24560	ompA/MotB, putative, expressed	0.848875	1.0071
LOC_Os04g12980	UDP-glucoronosyl/UDP-glucosyl transferase, putative, expressed	0.974489	0.999562
LOC_Os10g38470	glutathione S-transferase, putative, expressed	1.00356	0.994114
LOC_Os08g02230	FAD-binding and arabino-lactone oxidase domains containing protein, putative, expressed	-0.779268	0.989007
LOC_Os06g30370	osMFT1 MFT-Like1 homologous to Mother of FT and TFL1 gene; contains Pfam profile PF01161: Phosphatidylethanolamine-binding protein, expressed	0.846036	0.98879
LOC_Os07g02800	MYB family transcription factor, putative, expressed	0.684873	0.983196
LOC_Os05g46020	WRKY7, expressed	0.756935	0.979391
LOC_Os05g09440	NADP-dependent malic enzyme, chloroplast precursor, putative, expressed	0.683586	0.977226
LOC_Os09g21180	homeobox associated leucine zipper, putative, expressed	1.20505	0.973199
LOC_Os01g09460	hexokinase, putative, expressed	0.944189	0.972012
LOC_Os11g31190	nodulin MtN3 family protein, putative, expressed	1.59295	0.969985
LOC_Os02g11040	expressed protein	1.47854	0.968905
LOC_Os02g47310	Cyclopropane-fatty-acyl-phospholipid synthase, putative, expressed	0.9393	0.964917
LOC_Os12g37519	retrotransposon protein, putative, unclassified, expressed	1.89001	0.964187
LOC_Os10g37660	trehalase precursor, putative, expressed	1.13645	0.963625
LOC_Os08g25734	glucose-1-phosphate adenylyltransferase large subunit, chloroplast precursor, putative, expressed	1.66662	0.955679
LOC_Os04g03164	expressed protein	0.737146	0.954972
LOC_Os02g32660	1,4-alpha-glucan-branching enzyme, chloroplast precursor, putative, expressed	0.884126	0.95152
LOC_Os10g28120	glycosyl hydrolase, putative, expressed	1.53951	0.950022
LOC_Os05g43040	tetratricopeptide repeat domain containing protein, expressed	1.03272	0.947883
LOC_Os12g39640	MYB family transcription factor, putative, expressed	0.725246	0.943915
LOC_Os08g23150	indole-3-glycerol phosphate synthase, chloroplast precursor, putative, expressed	0.789945	0.940834
LOC_Os01g45470	expressed protein	-3.73147	0.936435
LOC_Os06g27770	isoflavone reductase homolog IRL, putative, expressed	0.864884	0.934038
LOC_Os02g44820	rho-GTPase-activating protein-related, putative, expressed	0.630244	0.93222
LOC_Os02g06390	expressed protein	0.72276	0.929373
LOC_Os01g64470	harpin-induced protein 1 domain containing protein, expressed	0.95763	0.928275
LOC_Os04g02754	amidase family protein, putative, expressed	0.597131	0.925294
LOC_Os11g37260	SEY1, putative, expressed	1.4732	0.922299
LOC_Os02g47840	universal stress protein domain containing protein, putative, expressed	1.34883	0.921776
LOC_Os02g01210	amino acid transporter, putative, expressed	1.12295	0.916722
LOC_Os01g10440	xylosyltransferase, putative, expressed	1.00517	0.912876
LOC_Os03g13950	actin-depolymerizing factor, putative, expressed	0.840622	0.912697
LOC_Os03g49630	expressed protein	1.5449	0.911641
LOC_Os07g46280	Os7bglu26 - beta-mannosidase/glucosidase/exoglucanase, expressed	1.385	0.907362
LOC_Os03g10320	expressed protein	1.10914	0.90645
LOC_Os07g35140	receptor-like serine-threonine protein kinase, putative, expressed	0.603437	0.901141
LOC_Os02g44990	OsFBDUF13 - F-box and DUF domain containing protein, expressed	1.96675	0.896992
LOC_Os01g32330	heavy metal-associated domain containing protein, expressed	1.08246	0.896955
LOC_Os01g45640	tat pathway signal sequence family protein, expressed	0.63402	0.889901
LOC_Os12g12850	ATP-dependent Clp protease ATP-binding subunit clpA homolog,chloroplast precursor, putative, expressed	1.0933	0.888474
LOC_Os08g39730	cytochrome P450, putative, expressed	0.765996	0.883134
LOC_Os03g44150	aminotransferase, putative, expressed	1.0779	0.878528
LOC_Os05g08970	SSRP1-like FACT complex subunit, putative, expressed	0.858833	0.877024
LOC_Os10g38080	OsSub61 - Putative Subtilisin homologue, expressed	1.18211	0.874752
LOC_Os04g17100	heavy metal-associated domain containing protein, expressed	1.53957	0.872706
LOC_Os10g31780	oxidoreductase, short chain dehydrogenase/reductase family domain containing protein, expressed	1.39824	0.87105
LOC_Os02g49720	aldehyde dehydrogenase, putative, expressed	0.915601	0.86483
LOC_Os03g17730	P-protein, putative, expressed	1.21594	0.861713
LOC_Os02g43360	cytochrome b5-like Heme/Steroid binding domain containing protein, expressed	-1.10769	0.861606
LOC_Os01g65920	F-box/LRR-repeat protein 2, putative, expressed	1.12726	0.855919
LOC_Os04g08350	cysteine synthase, chloroplast/chromoplast precursor, putative, expressed	0.704585	0.850298
LOC_Os02g43540	retrotransposon protein, putative, unclassified, expressed	0.739489	0.837073
LOC_Os06g33710	spermidine synthase, putative, expressed	1.25638	0.8281
LOC_Os08g27720	pirin, putative, expressed	-0.712096	0.827866
LOC_Os03g42130	gibberellin 20 oxidase 2, putative, expressed	0.796252	0.826171
LOC_Os06g14510	glucose-6-phosphate isomerase, putative, expressed	0.671202	0.825604
LOC_Os01g56180	expressed protein	1.09083	0.825297
LOC_Os07g36544	serine/threonine-protein kinase receptor precursor, putative, expressed	0.586915	0.825211
LOC_Os10g40570	flavin-containing monooxygenase family protein, putative, expressed	0.881993	0.812793
LOC_Os07g47670	hypoxia-responsive family protein, putative, expressed	0.634248	0.810929
LOC_Os02g56840	OsFBX70 - F-box domain containing protein, expressed	1.15978	0.810862
LOC_Os09g31490	reductase, putative, expressed	0.744378	0.807329
LOC_Os02g45040	retrotransposon protein, putative, unclassified, expressed	1.60414	0.792878
LOC_Os05g02390	ZOS5-02 - C2H2 zinc finger protein, expressed	-1.06561	0.792538
LOC_Os01g06640	basic helix-loop-helix, putative, expressed	0.597633	0.785616
LOC_Os09g31478	auxin efflux carrier component, putative, expressed	0.765479	0.781568
LOC_Os03g62280	expressed protein	0.902594	0.780403
LOC_Os01g07500	alliin lyase precursor, putative, expressed	1.0111	0.780035
LOC_Os07g38170	remorin, putative, expressed	0.830253	0.7635
LOC_Os06g04780	coiled-coil domain-containing protein 97, putative, expressed	1.29955	0.757557
LOC_Os05g49800	ketol-acid reductoisomerase, chloroplast precursor, putative, expressed	1.08403	0.749726
LOC_Os12g25630	sulfite oxidase, putative, expressed	0.645523	0.736695
LOC_Os05g25210	expressed protein	0.633606	0.735637
LOC_Os09g10274	expressed protein	-1.79822	-0.702848
LOC_Os08g37250	patatin, putative, expressed	-1.11486	-0.703325
LOC_Os01g06220	gibberellin receptor GID1L2, putative, expressed	-1.12973	-0.729673
LOC_Os03g40070	transposon protein, putative, unclassified, expressed	-1.16277	-0.731581
LOC_Os02g42220	transposon protein, putative, unclassified, expressed	-0.971323	-0.736634
LOC_Os05g49290	3-ketoacyl-CoA synthase, putative, expressed	-1.08441	-0.742864
LOC_Os05g07280	expressed protein	-1.27448	-0.748672
LOC_Os03g05530	nodulin, putative, expressed	-0.738653	-0.755098
LOC_Os02g47780	hydrolase, alpha/beta fold family domain containing protein, expressed	-0.746879	-0.75813
LOC_Os12g16010	sex determination protein tasselseed-2, putative, expressed	-1.96127	-0.759848
LOC_Os01g55240	gibberellin 2-beta-dioxygenase, putative, expressed	-1.1397	-0.762929
LOC_Os02g36350	expressed protein	-0.862599	-0.768658
LOC_Os02g36414	transporter family protein, putative, expressed	-1.14839	-0.770118
LOC_Os03g25920	amino acid permease family protein, putative, expressed	-1.1358	-0.77281
LOC_Os12g38010	metallothionein, putative, expressed	-1.55931	-0.773467
LOC_Os10g02040	peroxidase precursor, putative, expressed	-1.98478	-0.773907
LOC_Os04g52810	no apical meristem protein, putative, expressed	-1.41888	-0.774371
LOC_Os02g52190	helix-loop-helix DNA-binding protein, putative, expressed	-0.612136	-0.78037
LOC_Os08g43550	MYB family transcription factor, putative, expressed	-0.708636	-0.783835
LOC_Os02g16270	xa1, putative, expressed	-0.621588	-0.790011
LOC_Os03g53920	kinesin motor domain containing protein, putative, expressed	-0.89868	-0.794357
LOC_Os03g62480	anthocyanidin 5,3-O-glucosyltransferase, putative, expressed	-0.810863	-0.798737
LOC_Os05g49860	Core histone H2A/H2B/H3/H4 domain containing protein, putative, expressed	-0.891992	-0.800472
LOC_Os02g33780	serine-aspartate repeat-containing protein I precursor, putative, expressed	-1.18409	-0.808708
LOC_Os01g19220	beta-D-xylosidase, putative, expressed	-0.667303	-0.810436
LOC_Os01g34970	MDR-like ABC transporter, putative, expressed	-1.13699	-0.817502
LOC_Os05g03610	phospholipase C, putative, expressed	-0.609819	-0.822511
LOC_Os12g05550	sialyltransferase family domain containing protein, expressed	-0.735871	-0.824931
LOC_Os01g71710	amino acid permease family protein, putative, expressed	-2.64178	-0.8296
LOC_Os03g02550	OsFBX76 - F-box domain containing protein, expressed	-1.69914	-0.83296
LOC_Os01g57270	disease resistance RPP13-like protein 1, putative, expressed	-1.84284	-0.836542
LOC_Os08g37670	plastocyanin-like domain containing protein, putative, expressed	-0.614324	-0.836809
LOC_Os03g11560	digalactosyldiacylglycerol synthase, chloroplast precursor, putative, expressed	-0.875384	-0.83846
LOC_Os05g48890	fasciclin domain containing protein, expressed	-0.667766	-0.842499
LOC_Os08g07010	ABC-2 type transporter domain containing protein, expressed	-1.14952	-0.847096
LOC_Os03g18600	cyclase/dehydrase family protein, putative, expressed	-0.978362	-0.848272
LOC_Os02g16540	WRKY39, expressed	-0.761781	-0.849242
LOC_Os07g49114	wound-induced protein WI12, putative, expressed	-1.83198	-0.851388
LOC_Os08g38700	C3-BTB2 - Bric-a-Brac, Tramtrack, Broad Complex BTB domain with C3 subfamily conserved sequence, expressed	-1.68815	-0.864216
LOC_Os06g45140	bZIP transcription factor domain containing protein, expressed	-2.08982	-0.867811
LOC_Os02g41780	transporter-related, putative, expressed	-1.28617	-0.867883
LOC_Os06g46940	Os6bglu25 - beta-glucosidase homologue, similar to Os3bglu6, expressed	-0.770072	-0.874942
LOC_Os02g41890	phytosulfokine receptor precursor, putative, expressed	-0.765253	-0.877846
LOC_Os03g07880	nuclear transcription factor Y subunit, putative, expressed	-1.24075	-0.881529
LOC_Os04g41900	expressed protein	-0.926486	-0.882776
LOC_Os04g11040	expressed protein	-0.867803	-0.886253
LOC_Os02g43290	protein kinase domain containing protein, expressed	-1.20437	-0.890392
LOC_Os02g51130	glycosyl transferase 8 domain containing protein, putative, expressed	-0.8423	-0.89056
LOC_Os02g48870	aspartic proteinase nepenthesin-2 precursor, putative, expressed	-1.19336	-0.893195
LOC_Os11g45280	protein kinase family protein, putative, expressed	-1.74653	-0.895389
LOC_Os10g07290	glycosyl hydrolases family 17, putative, expressed	-1.04172	-0.898001
LOC_Os11g31590	armadillo, putative, expressed	-0.626687	-0.907929
LOC_Os07g32390	targeting protein-related, putative, expressed	-1.15965	-0.911557
LOC_Os08g33100	core histone H2A/H2B/H3/H4, putative, expressed	-0.826585	-0.913642
LOC_Os03g52650	syntaxin-related protein, putative, expressed	-0.693551	-0.914715
LOC_Os02g09220	cytochrome P450, putative, expressed	-1.31725	-0.924332
LOC_Os06g06510	histone H3, putative, expressed	-0.904633	-0.924501
LOC_Os08g36310	cytochrome P450, putative, expressed	-2.7089	-0.929704
LOC_Os04g53990	ethylene-responsive protein related, putative, expressed	-0.919463	-0.9421
LOC_Os04g43650	L-allo-threonine aldolase, putative, expressed	-2.2487	-0.944284
LOC_Os01g11340	cytochrome P450, putative, expressed	-0.881284	-0.946409
LOC_Os10g25450	OsSub60 - Putative Subtilisin homologue, expressed	-1.04434	-0.947002
LOC_Os11g14910	NADP-dependent oxidoreductase, putative, expressed	-1.17019	-0.948175
LOC_Os01g33040	kinesin motor domain containing protein, expressed	-0.752529	-0.948437
LOC_Os08g07330	RGH1A, putative, expressed	-1.08262	-0.95228
LOC_Os07g43670	ribonuclease T2 family domain containing protein, expressed	-2.55923	-0.961987
LOC_Os02g13100	protein phosphatase 2C, putative, expressed	-1.262	-0.967624
LOC_Os02g31030	glycerophosphoryl diester phosphodiesterase family protein, putative, expressed	-2.75669	-0.970779
LOC_Os05g36280	histone H3, putative, expressed	-0.72291	-0.971078
LOC_Os03g46920	expressed protein	-0.85715	-0.971422
LOC_Os04g41229	helix-loop-helix DNA-binding domain containing protein, expressed	-2.97375	-0.976254
LOC_Os08g14109	retrotransposon protein, putative, Ty1-copia subclass, expressed	-1.92454	-0.981803
LOC_Os01g60330	inactive receptor kinase At2g26730 precursor, putative, expressed	-0.932563	-0.986995
LOC_Os11g42940	integral membrane protein, putative, expressed	-1.49933	-0.987334
LOC_Os03g02240	AT-GTL1, putative, expressed	-0.725097	-0.98766
LOC_Os11g29720	cytochrome P450, putative, expressed	-1.80025	-0.991423
LOC_Os01g42070	kinesin motor domain containing protein, putative, expressed	-0.999901	-0.992318
LOC_Os02g56600	no apical meristem protein, putative, expressed	-1.71296	-0.992989
LOC_Os03g44890	anthranilate phosphoribosyltransferase, putative, expressed	-0.783925	-0.997729
LOC_Os09g23560	dehydrogenase, putative, expressed	-2.01917	-0.999593
LOC_Os01g51140	helix-loop-helix DNA-binding domain containing protein, expressed	-2.16523	-0.999612
LOC_Os04g11030	expressed protein	-2.2776	-1.00025
LOC_Os01g19020	peroxidase precursor, putative, expressed	-0.634929	-1.00065
LOC_Os03g18630	receptor-like kinase RHG1, putative, expressed	-0.68024	-1.00689
LOC_Os06g06250	GDSL-like lipase/acylhydrolase, putative, expressed	-0.597623	-1.0121
LOC_Os06g36920	cytochrome P450, putative, expressed	-0.867137	-1.01239
LOC_Os03g07120	expressed protein	-0.884767	-1.01736
LOC_Os03g06670	Core histone H2A/H2B/H3/H4 domain containing protein, putative, expressed	-0.913468	-1.0174
LOC_Os12g36890	CSLD4 - cellulose synthase-like family D, expressed	-1.13478	-1.0195
LOC_Os03g61780	glucan endo-1,3-beta-glucosidase-related, putative, expressed	-0.732539	-1.01981
LOC_Os05g48840	expressed protein	-1.03426	-1.02125
LOC_Os01g15970	expressed protein	-0.77056	-1.02144
LOC_Os03g20420	alpha-N-arabinofuranosidase A, putative, expressed	-2.17669	-1.02736
LOC_Os07g02200	plastocyanin-like domain containing protein, putative, expressed	-0.73775	-1.028
LOC_Os07g45080	expressed protein	-2.00444	-1.02921
LOC_Os10g38600	glutathione S-transferase GSTU6, putative, expressed	-1.28111	-1.02979
LOC_Os02g56370	OsWAK20 - OsWAK receptor-like protein kinase, expressed	-2.98979	-1.03126
LOC_Os02g15810	HMG1/2, putative, expressed	-0.730144	-1.03297
LOC_Os01g45720	expressed protein	-1.73997	-1.03487
LOC_Os04g15920	dehydrogenase, putative, expressed	-1.3973	-1.03869
LOC_Os11g37860	stripe rust resistance protein Yr10, putative, expressed	-0.89907	-1.04083
LOC_Os03g05140	receptor-like protein kinase 2 precursor, putative, expressed	-1.1384	-1.0452
LOC_Os03g13520	endonuclease/exonuclease/phosphatase family domain containing protein, expressed	-2.64221	-1.04599
LOC_Os05g41990	peroxidase precursor, putative, expressed	-0.966273	-1.04649
LOC_Os01g63280	tyrosine protein kinase domain containing protein, putative, expressed	-1.18283	-1.04802
LOC_Os01g14520	C4-dicarboxylate transporter/malic acid transport protein domain containing protein, expressed	-1.63298	-1.05159
LOC_Os11g12530	receptor-like protein kinase 5 precursor, putative, expressed	-0.952179	-1.05168
LOC_Os09g15370	expressed protein	-1.73131	-1.05177
LOC_Os06g06460	histone H3, putative, expressed	-0.842981	-1.05214
LOC_Os01g11010	peptide-N4-asparagine amidase A, putative, expressed	-0.63267	-1.05678
LOC_Os02g30810	OsSAUR10 - Auxin-responsive SAUR gene family member, expressed	-2.8367	-1.05831
LOC_Os07g36210	expressed protein	-1.96968	-1.06179
LOC_Os12g12470	NADP-dependent oxidoreductase, putative, expressed	-1.24187	-1.066
LOC_Os08g30210	1-aminocyclopropane-1-carboxylate oxidase homolog 1, putative, expressed	-0.704694	-1.06672
LOC_Os02g40710	ammonium transporter protein, putative, expressed	-2.06579	-1.07206
LOC_Os12g44300	CHX28, putative, expressed	-1.4683	-1.07681
LOC_Os12g44320	carbohydrate binding protein, putative, expressed	-1.06944	-1.07766
LOC_Os03g02939	peroxidase precursor, putative, expressed	-0.693367	-1.09465
LOC_Os08g08970	Cupin domain containing protein, expressed	-1.42098	-1.09669
LOC_Os01g37000	carboxyl-terminal peptidase, putative, expressed	-5.76544	-1.10092
LOC_Os04g39320	expressed protein	-2.08495	-1.10178
LOC_Os11g44560	protein kinase domain containing protein, expressed	-2.06957	-1.1079
LOC_Os02g07190	expressed protein	-0.80566	-1.12456
LOC_Os04g56120	protein kinase domain containing protein, expressed	-1.364	-1.13555
LOC_Os08g33670	no apical meristem protein, putative, expressed	-1.32091	-1.13689
LOC_Os08g14760	AMP-binding domain containing protein, expressed	-1.35744	-1.14834
LOC_Os04g59000	protein kinase family protein, putative, expressed	-1.21595	-1.15294
LOC_Os04g44500	GEM, putative, expressed	-2.44885	-1.15495
LOC_Os02g34940	OsPDIL1-3 protein disulfide isomerase PDIL1-3, expressed	-0.761299	-1.15593
LOC_Os01g18170	Cupin domain containing protein, expressed	-0.800491	-1.16142
LOC_Os05g08554	expressed protein	-0.95775	-1.16786
LOC_Os03g04130	AMP-binding domain containing protein, expressed	-0.879324	-1.17225
LOC_Os05g51780	zinc finger, C3HC4 type domain containing protein, expressed	-1.64839	-1.17605
LOC_Os11g45970	NBS-LRR disease resistance protein, putative, expressed	-2.85766	-1.17994
LOC_Os03g12660	cytochrome P450, putative, expressed	-0.860737	-1.18323
LOC_Os08g01950	transferase family protein, putative, expressed	-1.26724	-1.18605
LOC_Os01g72150	glutathione S-transferase, putative, expressed	-0.887933	-1.18675
LOC_Os07g44110	cytochrome P450 72A1, putative, expressed	-2.51705	-1.18909
LOC_Os04g08060	ZOS4-03 - C2H2 zinc finger protein, expressed	-1.13029	-1.1932
LOC_Os06g35630	reticuline oxidase-like protein precursor, putative, expressed	-0.612387	-1.19709
LOC_Os03g05060	exostosin family domain containing protein, expressed	-0.765954	-1.19919
LOC_Os11g04860	anthocyanin 5-O-glucosyltransferase, putative, expressed	-2.59294	-1.20413
LOC_Os09g33830	solute carrier family 35 member F1, putative, expressed	-1.63518	-1.20885
LOC_Os01g45990	potassium channel AKT1, putative, expressed	-2.21213	-1.21016
LOC_Os10g26500	homeobox associated leucine zipper, putative, expressed	-0.783492	-1.21257
LOC_Os09g14100	disease resistance protein RPS2, putative, expressed	-2.34338	-1.22148
LOC_Os02g08510	ZOS2-04 - C2H2 zinc finger protein, expressed	-1.78854	-1.2246
LOC_Os03g31134	retrotransposon protein, putative, Ty1-copia subclass, expressed	-1.26802	-1.22771
LOC_Os05g12280	clumping factor A precursor, putative, expressed	-1.51425	-1.23225
LOC_Os06g50060	ras-related protein, putative, expressed	-1.34062	-1.2356
LOC_Os06g02250	MYB family transcription factor, putative, expressed	-2.13912	-1.23618
LOC_Os11g07770	dirigent, putative, expressed	-3.98639	-1.23687
LOC_Os10g40710	expansin precursor, putative, expressed	-0.806229	-1.25352
LOC_Os07g01110	laccase precursor protein, putative, expressed	-1.03485	-1.27542
LOC_Os02g53620	nuclear transcription factor Y subunit, putative, expressed	-2.40728	-1.27696
LOC_Os03g24820	expressed protein	-2.08414	-1.27792
LOC_Os04g27190	terpene synthase, putative, expressed	-1.89509	-1.28018
LOC_Os05g49840	phospholipase, putative, expressed	-3.31907	-1.28142
LOC_Os11g12740	peptide transporter PTR2, putative, expressed	-0.949154	-1.29744
LOC_Os04g46280	hydrolase, NUDIX family, domain containing protein, expressed	-1.43993	-1.29993
LOC_Os03g25330	peroxidase precursor, putative, expressed	-2.13468	-1.30341
LOC_Os05g14220	tyrosine protein kinase domain containing protein, putative, expressed	-3.434	-1.30792
LOC_Os05g04440	peroxidase precursor, putative, expressed	-1.74718	-1.31616
LOC_Os11g46950	wall-associated receptor kinase-like 18 precursor, putative, expressed	-1.79389	-1.32183
LOC_Os10g40480	LTPL143 - Protease inhibitor/seed storage/LTP family protein precursor, expressed	-1.31384	-1.32797
LOC_Os02g32009	expressed protein	-1.34606	-1.33264
LOC_Os06g35060	heavy metal-associated domain containing protein, expressed	-2.21051	-1.33578
LOC_Os11g38050	phosphoesterase family protein, putative, expressed	-4.32335	-1.34056
LOC_Os03g59440	dirigent, putative, expressed	-2.29249	-1.34333
LOC_Os04g27340	terpene synthase, putative, expressed	-3.52732	-1.34429
LOC_Os09g17329	expressed protein	-2.34538	-1.35606
LOC_Os06g35480	peroxidase precursor, putative, expressed	-1.0399	-1.37428
LOC_Os06g04850	homeobox associated leucine zipper, putative, expressed	-0.757327	-1.3794
LOC_Os03g01880	possible lysine decarboxylase domain containing protein, expressed	-1.15235	-1.38306
LOC_Os09g32770	auxin efflux carrier component, putative, expressed	-1.59082	-1.39011
LOC_Os04g58390	allantoinase, putative, expressed	-3.189	-1.41593
LOC_Os12g38290	metallothionein, putative, expressed	-1.91448	-1.41795
LOC_Os02g45010	ethylene-responsive protein related, putative, expressed	-1.90393	-1.43175
LOC_Os10g02070	peroxidase precursor, putative, expressed	-0.998955	-1.43199
LOC_Os06g34560	zinc finger, C3HC4 type domain containing protein, expressed	-1.42327	-1.43561
LOC_Os03g13210	peroxidase precursor, putative, expressed	-1.77919	-1.4365
LOC_Os01g65670	amino acid transporter, putative, expressed	-1.14478	-1.43782
LOC_Os01g09470	IQ calmodulin-binding motif family protein, expressed	-0.868433	-1.44434
LOC_Os03g17150	ZOS3-09 - C2H2 zinc finger protein, expressed	-1.18042	-1.4507
LOC_Os03g01700	expressed protein	-1.9183	-1.46473
LOC_Os04g53560	expressed protein	-1.80215	-1.46565
LOC_Os04g52700	expressed protein	-2.62151	-1.46968
LOC_Os12g37970	MYB family transcription factor, putative, expressed	-0.820787	-1.47288
LOC_Os05g28770	GCRP9 - Glycine and cysteine rich family protein precursor, expressed	-1.23623	-1.48972
LOC_Os02g21300	transposon protein, putative, unclassified, expressed	-1.43845	-1.49476
LOC_Os12g36840	pathogenesis-related Bet v I family protein, putative, expressed	-4.37948	-1.50141
LOC_Os01g53980	IQ calmodulin-binding motif family protein, expressed	-2.28995	-1.5115
LOC_Os05g04470	peroxidase precursor, putative, expressed	-1.28885	-1.51696
LOC_Os09g36580	thaumatin, putative, expressed	-1.16749	-1.51896
LOC_Os03g25300	peroxidase precursor, putative, expressed	-1.73369	-1.51923
LOC_Os01g68730	RNA-binding protein FUS, putative, expressed	-3.75776	-1.53212
LOC_Os01g66010	amino acid transporter, putative, expressed	-0.997682	-1.53366
LOC_Os05g04490	peroxidase precursor, putative, expressed	-2.12977	-1.534
LOC_Os01g64840	aspartic proteinase nepenthesin-1 precursor, putative, expressed	-1.45094	-1.53824
LOC_Os01g01360	peptide transporter PTR2, putative, expressed	-0.981348	-1.546
LOC_Os01g48800	purine permease, putative, expressed	-0.905483	-1.55643
LOC_Os08g44220	GLTP domain containing protein, putative, expressed	-3.77062	-1.55953
LOC_Os07g17970	AMP-binding domain containing protein, expressed	-1.88899	-1.56708
LOC_Os02g51110	aquaporin protein, putative, expressed	-1.92742	-1.57763
LOC_Os03g08520	DUF581 domain containing protein, expressed	-2.17763	-1.58264
LOC_Os04g56420	retrotransposon protein, putative, unclassified, expressed	-0.735297	-1.59348
LOC_Os09g32290	FAD dependent oxidoreductase domain containing protein, expressed	-2.54649	-1.59361
LOC_Os10g35500	epoxide hydrolase, putative, expressed	-2.0472	-1.59916
LOC_Os01g24550	fruit bromelain precursor, putative, expressed	-4.2944	-1.61355
LOC_Os03g25370	peroxidase precursor, putative, expressed	-2.74751	-1.62235
LOC_Os05g51160	Myb transcription factor, putative, expressed	-1.46447	-1.65251
LOC_Os08g05960	expressed protein	-1.47137	-1.65257
LOC_Os12g11660	RALFL45 - Rapid ALkalinization Factor RALF family protein precursor, expressed	-0.977528	-1.65374
LOC_Os02g39900	transposon protein, putative, unclassified, expressed	-1.26376	-1.67904
LOC_Os01g03620	multicopper oxidase domain containing protein, expressed	-1.15888	-1.68314
LOC_Os03g19370	CPuORF4 - conserved peptide uORF-containing transcript, expressed	-2.79883	-1.69031
LOC_Os01g56030	EF hand family protein, putative, expressed	-2.07425	-1.69969
LOC_Os07g37454	urate anion exchanger, putative, expressed	-3.4986	-1.71207
LOC_Os01g63200	laccase precursor protein, putative, expressed	-3.20971	-1.71311
LOC_Os07g15370	metal transporter Nramp6, putative, expressed	-1.70624	-1.72227
LOC_Os01g27230	12-oxophytodienoate reductase, putative, expressed	-1.48485	-1.73978
LOC_Os10g23900	decarboxylase, putative, expressed	-Inf	-1.74072
LOC_Os11g36719	lipoxygenase, putative, expressed	-2.56291	-1.75037
LOC_Os10g42960	urea active transporter, putative, expressed	-3.58359	-1.75447
LOC_Os04g35750	expressed protein	-4.45671	-1.76229
LOC_Os04g56000	AGAP001055-PA, putative, expressed	-2.66036	-1.76544
LOC_Os03g49260	lipoxygenase, putative, expressed	-4.26107	-1.77253
LOC_Os04g54180	serine/threonine-protein kinase receptor precursor, putative, expressed	-2.83097	-1.79642
LOC_Os08g10250	SHR5-receptor-like kinase, putative, expressed	-2.44898	-1.82229
LOC_Os08g37040	gibberellin receptor GID1L2, putative, expressed	-1.09335	-1.84092
LOC_Os11g05240	PAN domain-containing protein At5g03700 precursor, putative, expressed	-2.08778	-1.847
LOC_Os01g68720	keratin, type I cytoskeletal 9, putative, expressed	-3.12579	-1.88672
LOC_Os02g54450	hypro1, putative, expressed	-1.41675	-1.89123
LOC_Os11g46880	protein kinase domain containing protein, expressed	-2.23127	-1.91264
LOC_Os04g38910	atypical receptor-like kinase MARK, putative, expressed	-1.33823	-1.92551
LOC_Os08g10244	retrotransposon protein, putative, unclassified, expressed	-4.11934	-1.93138
LOC_Os03g43970	amino acid permease family protein, putative, expressed	-2.83501	-1.9355
LOC_Os03g50130	microsomal glutathione S-transferase 3, putative, expressed	-1.59357	-1.96994
LOC_Os02g03870	periplasmic beta-glucosidase precursor, putative, expressed	-2.25018	-1.9895
LOC_Os10g20260	CSLF7 - cellulose synthase-like family F; beta1,3;1,4 glucan synthase, expressed	-2.33452	-1.99815
LOC_Os08g42198	auxin responsive protein, putative, expressed	-2.48342	-2.00667
LOC_Os04g45520	integral membrane protein, putative, expressed	-3.35791	-2.00707
LOC_Os06g47750	phytosulfokine receptor precursor, putative, expressed	-1.33777	-2.01842
LOC_Os02g12690	cytochrome P450, putative, expressed	-2.62694	-2.03541
LOC_Os06g40818	aspartic proteinase, putative, expressed	-1.36596	-2.0492
LOC_Os01g59570	senescence-induced receptor-like serine/threonine-protein kinase precursor, putative, expressed	-3.41228	-2.05844
LOC_Os04g33150	desiccation-related protein PCC13-62 precursor, putative, expressed	-2.1999	-2.08101
LOC_Os02g45890	sulfotransferase domain containing protein, expressed	-1.63903	-2.09872
LOC_Os08g02110	peroxidase precursor, putative, expressed	-1.92661	-2.11806
LOC_Os07g34850	aspartic proteinase nepenthesin, putative, expressed	-2.65736	-2.12939
LOC_Os05g01570	auxin-induced protein 5NG4, putative, expressed	-2.71421	-2.132
LOC_Os01g70970	protein kinase, putative, expressed	-2.7407	-2.13777
LOC_Os03g25280	peroxidase precursor, putative, expressed	-1.97647	-2.14321
LOC_Os05g32460	VQ domain containing protein, putative, expressed	-1.06972	-2.20707
LOC_Os01g58960	cytochrome P450, putative, expressed	-3.12298	-2.21564
LOC_Os04g37970	transporter family protein, putative, expressed	-4.77802	-2.22157
LOC_Os03g24430	cytokinin-O-glucosyltransferase 3, putative, expressed	-1.68059	-2.24565
LOC_Os01g68740	keratin, type I cytoskeletal 9, putative, expressed	-5.35585	-2.24908
LOC_Os03g15320	glyoxal oxidase-related, putative, expressed	-1.86414	-2.26452
LOC_Os04g29030	dehydrogenase, putative, expressed	-1.53218	-2.3061
LOC_Os04g49480	legume lectins beta domain containing protein, putative, expressed	-2.26138	-2.3113
LOC_Os03g25340	peroxidase precursor, putative, expressed	-3.08825	-2.42006
LOC_Os09g26170	MYB family transcription factor, putative, expressed	-2.73696	-2.4228
LOC_Os02g32770	cytochrome P450, putative, expressed	-4.49273	-2.43373
LOC_Os11g47140	OsWAK123 - OsWAK receptor-like protein kinase, expressed	-4.43218	-2.43562
LOC_Os04g37990	transporter family protein, putative, expressed	-3.26112	-2.47384
LOC_Os05g16420	SHR5-receptor-like kinase, putative, expressed	-2.98293	-2.52539
LOC_Os10g38640	glutathione S-transferase, putative, expressed	-3.73853	-2.52639
LOC_Os01g60340	NTMC2Type1.1 protein, putative, expressed	-2.38272	-2.5702
LOC_Os09g27500	cytochrome P450, putative, expressed	-3.02143	-2.7417
LOC_Os01g72140	glutathione S-transferase, putative, expressed	-2.50192	-2.86969
LOC_Os05g50300	AMP-binding enzyme, putative, expressed	-1.64506	-2.87609
LOC_Os02g36440	transporter family protein, putative, expressed	-3.13444	-2.98751
LOC_Os09g39070	thiol protease SEN102 precursor, putative, expressed	-3.58186	-2.99665
LOC_Os03g25360	peroxidase precursor, putative, expressed	-2.71763	-3.0111
LOC_Os08g19420	O-methyltransferase, putative, expressed	-2.43533	-3.09499
LOC_Os01g58970	cytochrome P450, putative, expressed	-3.03582	-3.1172
LOC_Os08g20730	peroxidase precursor, putative, expressed	-3.07628	-3.15009
LOC_Os06g48010	peroxidase precursor, putative, expressed	-4.3869	-3.15687
LOC_Os09g27510	cytochrome P450, putative, expressed	-4.34121	-3.3025
LOC_Os05g16430	SHR5-receptor-like kinase, putative, expressed	-2.9841	-3.40922
LOC_Os02g37190	expressed protein	-6.93478	-3.4334
LOC_Os02g14430	peroxidase precursor, putative, expressed	-4.79703	-3.49814
LOC_Os09g24370	expressed protein	-7.31224	-3.57045
LOC_Os01g25280	jacalin-like lectin domain containing protein, expressed	-4.98515	-4.15442
LOC_Os01g11830	oryzain alpha chain precursor, putative, expressed	-Inf	-Inf
LOC_Os03g24810	expressed protein	-Inf	-Inf
LOC_Os06g01870	expressed protein	-Inf	-Inf
LOC_Os09g09270	dihydroflavonol-4-reductase, putative	-Inf	-Inf
LOC_Os09g16110	expressed protein	-Inf	-Inf
LOC_Os09g39120	thiol protease SEN102 precursor, putative, expressed	-Inf	-Inf

## Sheet: intersec_Asp_SaltAsp_98genes
Gene_ID	Gene_Name	log2FC_Asp	log2FC_SaltAsp
LOC_Os01g65110	POT family protein, expressed	3.68125	4.59315
LOC_Os07g03730	SCP-like extracellular protein, expressed	4.16936	4.42604
LOC_Os07g46846	sex determination protein tasselseed-2, putative, expressed	1.34487	3.07853
LOC_Os10g37160	transposon protein, putative, unclassified, expressed	4.50195	2.91089
LOC_Os01g16310	glycosyl hydrolase, family 31, putative, expressed	1.9979	2.85977
LOC_Os06g51060	CHIT8 - Chitinase family protein precursor, expressed	0.869617	2.37812
LOC_Os01g73200	peroxidase precursor, putative, expressed	2.11298	2.26566
LOC_Os10g28080	glycosyl hydrolase, putative, expressed	1.28853	2.11863
LOC_Os08g39840	lipoxygenase, chloroplast precursor, putative, expressed	1.77372	2.05074
LOC_Os04g10010	sex determination protein tasselseed-2, putative, expressed	1.06493	2.03756
LOC_Os05g46370	bHelix-loop-helix transcription factor, putative, expressed	2.25921	1.99184
LOC_Os11g05190	phytosulfokines precursor, putative, expressed	1.51652	1.95419
LOC_Os04g10060	ent-kaurene synthase, chloroplast precursor, putative, expressed	0.922111	1.92088
LOC_Os10g28350	1,2-dihydroxy-3-keto-5-methylthiopentene dioxygenase protein, putative, expressed	1.13366	1.9029
LOC_Os04g42830	transferase family protein, putative, expressed	2.06216	1.75915
LOC_Os02g17860	retrotransposon protein, putative, unclassified, expressed	2.16172	1.72196
LOC_Os11g37950	WIP3 - Wound-induced protein precursor, expressed	0.864087	1.64271
LOC_Os02g38230	high affinity nitrate transporter, putative, expressed	1.18787	1.60904
LOC_Os11g15624	expressed protein	1.94505	1.53716
LOC_Os11g47520	glycosyl hydrolase, putative, expressed	0.939241	1.47692
LOC_Os03g18130	asparagine synthetase, putative, expressed	0.988595	1.46094
LOC_Os03g18850	pathogenesis-related Bet v I family protein, putative, expressed	1.02616	1.45455
LOC_Os08g13440	cupin domain containing protein, expressed	2.50472	1.45286
LOC_Os07g23430	fatty acid desaturase, putative, expressed	0.869656	1.42325
LOC_Os11g45990	von Willebrand factor type A domain containing protein, putative, expressed	1.32732	1.36335
LOC_Os01g57854	pectinesterase, putative, expressed	0.867874	1.32957
LOC_Os03g04070	no apical meristem protein, putative, expressed	1.76578	1.27264
LOC_Os03g59110	pheophorbide a oxygenase, chloroplast precursor, putative, expressed	-2.11474	1.26261
LOC_Os01g50100	ABC transporter, ATP-binding protein, putative, expressed	1.10234	1.25466
LOC_Os02g55890	inorganic H+ pyrophosphatase, putative, expressed	1.54062	1.24862
LOC_Os03g29930	expressed protein	1.46596	1.23822
LOC_Os09g19800	aminopeptidase, putative, expressed	1.03688	1.23044
LOC_Os11g29370	haloacid dehalogenase-like hydrolase family protein, putative, expressed	1.21287	1.21047
LOC_Os11g04020	major facilitator superfamily antiporter, putative, expressed	1.14586	1.20575
LOC_Os01g55940	OsGH3.2 - Probable indole-3-acetic acid-amido synthetase, expressed	1.70348	1.20083
LOC_Os01g49320	glycosyl hydrolase, putative, expressed	1.35842	1.0832
LOC_Os10g11889	expressed protein	1.28397	1.07645
LOC_Os03g56160	lectin-like receptor kinase 7, putative, expressed	0.942729	1.0641
LOC_Os03g13300	glutamate decarboxylase, putative, expressed	0.775909	1.03745
LOC_Os01g61044	transmembrane amino acid transporter protein, putative, expressed	0.831657	1.02333
LOC_Os01g63480	transferase family protein, putative, expressed	0.964683	0.968316
LOC_Os11g05390	transporter, major facilitator family, putative, expressed	1.0393	0.908459
LOC_Os12g08130	amino acid transporter, putative, expressed	0.785766	0.897227
LOC_Os07g15460	metal transporter Nramp6, putative, expressed	1.76491	0.892474
LOC_Os02g41670	phenylalanine ammonia-lyase, putative, expressed	1.17837	0.874201
LOC_Os05g48040	MATE efflux family protein, putative, expressed	1.01076	0.868859
LOC_Os05g44170	cyclic phosphodiesterase, putative, expressed	1.16986	0.837278
LOC_Os02g12680	cytochrome P450, putative, expressed	1.00201	0.832533
LOC_Os01g57770	OsPOP4 - Putative Prolyl Oligopeptidase homologue, expressed	0.739495	0.798987
LOC_Os04g06520	expressed protein	0.796939	0.773677
LOC_Os07g01020	SOR/SNZ family protein, putative, expressed	0.855438	0.758246
LOC_Os05g25770	WRKY45, expressed	0.888398	0.757887
LOC_Os03g62200	ammonium transporter protein, putative, expressed	-0.788635	-0.728364
LOC_Os07g43070	expressed protein	-1.0197	-0.773078
LOC_Os02g43660	plastocyanin-like domain containing protein, putative, expressed	-0.837268	-0.803268
LOC_Os04g03980	flavin monooxygenase, putative, expressed	-0.895814	-0.808717
LOC_Os01g61160	laccase precursor protein, putative, expressed	-1.53696	-0.823151
LOC_Os01g40860	aldehyde dehydrogenase, putative, expressed	-0.941278	-0.826578
LOC_Os08g10010	acyl-desaturase, chloroplast precursor, putative, expressed	-1.4967	-0.871804
LOC_Os03g12250	atypical receptor-like kinase MARK, putative, expressed	-0.835851	-0.881711
LOC_Os07g48060	peroxidase precursor, putative, expressed	-0.949754	-0.882109
LOC_Os06g46799	peroxidase precursor, putative, expressed	-0.723144	-0.900131
LOC_Os11g07830	dirigent, putative, expressed	-1.03878	-0.915717
LOC_Os04g16450	aquaporin protein, putative, expressed	-1.11069	-0.928778
LOC_Os01g42294	inactive receptor kinase At2g26730 precursor, putative, expressed	-0.899608	-0.946929
LOC_Os04g58760	membrane associated DUF588 domain containing protein, putative, expressed	-0.853432	-0.95553
LOC_Os10g18340	expressed protein	-1.17253	-0.980326
LOC_Os04g27060	oxidoreductase, aldo/keto reductase family protein, putative, expressed	-1.04097	-1.0104
LOC_Os07g44590	peroxidase precursor, putative, expressed	-0.872314	-1.01656
LOC_Os03g42630	No apical meristem protein, putative, expressed	-1.1285	-1.06483
LOC_Os11g08380	1-aminocyclopropane-1-carboxylate oxidase, putative, expressed	0.982057	-1.08451
LOC_Os10g39170	peroxidase precursor, putative, expressed	-0.979972	-1.08627
LOC_Os04g02510	ZOS4-01 - C2H2 zinc finger protein, expressed	-1.0387	-1.12152
LOC_Os01g43280	hydroquinone glucosyltransferase, putative, expressed	-1.48783	-1.17922
LOC_Os06g04090	no apical meristem protein, putative, expressed	-1.3431	-1.18598
LOC_Os01g52750	OsSub3 - Putative Subtilisin homologue, expressed	-1.12249	-1.19329
LOC_Os10g39740	glutathione S-transferase, putative, expressed	-1.04558	-1.19663
LOC_Os06g48180	glycosyl hydrolases family 16, putative, expressed	-0.811805	-1.20154
LOC_Os02g50000	GDSL-like lipase/acylhydrolase, putative, expressed	-1.09578	-1.21916
LOC_Os06g12230	TCP-domain protein, putative, expressed	-1.1604	-1.28547
LOC_Os03g10440	glycosyl hydrolase family 10 protein, putative, expressed	-0.884188	-1.37653
LOC_Os03g43580	IQ calmodulin-binding motif family protein, putative, expressed	-1.2541	-1.43575
LOC_Os09g21370	cysteine proteinase EP-B 1 precursor, putative, expressed	-1.94738	-1.4516
LOC_Os08g36340	potassium transporter, putative, expressed	-1.94963	-1.45579
LOC_Os03g44170	glutathione S-transferase, putative, expressed	-1.87158	-1.45721
LOC_Os06g11310	plastocyanin-like domain containing protein, putative, expressed	-1.46872	-1.50821
LOC_Os02g48570	peptide transporter PTR2, putative, expressed	-2.24393	-1.53053
LOC_Os11g20090	O-methyltransferase, putative, expressed	-1.5635	-1.53989
LOC_Os03g30420	cytochrome P450, putative, expressed	1.30721	-1.55684
LOC_Os05g12240	chalcone synthase, putative, expressed	-1.59178	-1.66339
LOC_Os12g02530	BTBN22 - Bric-a-Brac, Tramtrack, Broad Complex BTB domain with non-phototropic hypocotyl 3 NPH3 and coiled-coil domains, expressed	-1.28574	-1.88517
LOC_Os10g07040	chalcone synthase, putative, expressed	-1.66645	-1.90506
LOC_Os04g25370	cytokinin-O-glucosyltransferase 2, putative, expressed	-2.16475	-2.08079
LOC_Os03g01300	LTPL114 - Protease inhibitor/seed storage/LTP family protein precursor, expressed	-2.6074	-2.51266
LOC_Os10g03390	transferase family protein, putative, expressed	-1.17174	-4.54901
LOC_Os01g22680	fruit bromelain precursor, putative, expressed	-1.24975	-4.88417
LOC_Os06g07250	jacalin-like lectin domain containing protein, expressed	1.37994	-5.14375
LOC_Os10g36770	expressed protein	-Inf	-Inf
