# Supplementary material for: Azospirillum brasilense improves rice growth under salt stress by regulating the expression of key genes involved in salt stress response, abscisic acid signaling, and nutrient transport, among others
Source: Front Agron. Author manuscript; Available in PMC 2024 Jan 12. (PMC10785826; doi:10.3389/fagro.2023.1216503)
Supplement: Supp Table 6 — SUPPLEMENTARY TABLE 6 List of some differentially expressed genes (DEGs) in rice roots across the three treatments. The table contains a list of some genes involved in salt-stress response and tolerance, rice- A. brasilense interaction, and hormone signaling, and their corresponding log2 fold change values across the three treatments (A. brasilense only, salt only, salt and A. brasilense). [file NIHMS1956026-supplement-Supp_Table_6.xlsx]

## Sheet: Sheet1
Supplementary Table 6: List of some differentially expressed genes (DEGs) in rice roots across the three treatments.
Genes involved in salt-stress response and tolerance
	Gene Name	Gene ID	Salt	Asp	Salt + Asp
ABA and JA signaling
	phytoene synthase, chloroplast precursor, putative, expressed	LOC_Os12g43130	0.82	x	x
	phytoene synthase, chloroplast precursor, putative, expressed	LOC_Os06g51290	0.96	x	x
	9-cis-epoxycarotenoid dioxygenase 1, chloroplast precursor, putative, expressed (NCED)	LOC_Os07g05940	2.53	x	x
	zeaxanthin epoxidase, chloroplast precursor, putative, expressed (ZEP)	LOC_Os04g37619	0.7	x	x
	jasmonate-induced protein, putative, expressed	LOC_Os04g24328	1	x	x
	jasmonate-induced protein, putative, expressed	LOC_Os04g24319	1.77	x	x
Antioxidant enzymes
	catalase domain containing protein, expressed	LOC_Os03g03910	2.90924	x	3.72688
	catalase isozyme A, putative, expressed	LOC_Os02g02400	0.855858	x	x
	glutathione S-transferase, putative, expressed	LOC_Os01g49710	2.29428	x	x
	glutathione S-transferase, putative, expressed	LOC_Os10g34020	1.92855	x	x
	glutathione S-transferase, putative, expressed	LOC_Os01g49720	1.74471	x	x
	glutathione S-transferase, putative, expressed	LOC_Os06g08670	1.19313	x	x
	copper/zinc superoxide dismutase, putative, expressed	LOC_Os07g46990	1.14944	x	x
	copper/zinc superoxide dismutase, putative, expressed	LOC_Os08g44770	1.03026	x	x
	copper/zinc superoxide dismutase, putative, expressed	LOC_Os03g11960	0.924667	x	x
Ion transport and signaling
	OsHKT1;5 - Na+ transporter, expressed	LOC_Os01g20160	-2.47	x	x
	OsHKT2;1 - Na+ transporter, expressed	LOC_Os06g48810	-3.8	x	1.23
	potassium channel AKT1, putative, expressed	LOC_Os01g45990	-2.21	x	-1.21
	potassium channel SKOR, putative, expressed	LOC_Os04g36740	-1.32	1.27	x
	calcineurin B, putative, expressed	LOC_Os02g18930	-1.82105	x	x
	calcineurin B, putative, expressed	LOC_Os01g41510	-1.25393	x	x
	OsCML22 - Calmodulin-related calcium sensor protein, expressed	LOC_Os04g41540	1.15616	x	x
	sodium/calcium exchanger protein, putative, expressed	LOC_Os01g37690	0.789631	x	x
	sodium/calcium exchanger protein, putative, expressed	LOC_Os02g21009	-2.54216	x	x
Other salt stress related genes
	CBS domain containing membrane protein, putative, expressed	LOC_Os02g06410	3.53	x	x
	expansin precursor, putative, expressed	LOC_Os05g39990	0.69	x	x
	PPR repeat domain containing protein, putative, expressed	LOC_Os06g31300	2.63	x	x
	PPR repeat domain containing protein, putative, expressed	LOC_Os10g10170	2.05	x	x
	PPR repeat domain containing protein, putative, expressed	LOC_Os03g02430	1.49	x	x
	PPR repeat containing protein, expressed	LOC_Os03g11020	1.45	x	x
	dehydration-responsive element-binding protein, putative, expressed	LOC_Os09g35010	2.25	x	x
	dehydration-responsive element-binding protein, putative, expressed	LOC_Os09g35030	2.12	x	x
	MYB family transcription factor, putative, expressed	LOC_Os12g39640	0.73	x	0.94
	MYB family transcription factor, putative, expressed	LOC_Os07g02800	0.68	x	0.98
	myb-related transcription activator, putative, expressed	LOC_Os01g09280	1.5	x	1.25
	WRKY31	LOC_Os06g30860	2.77	x	3.12
	WRKY7	LOC_Os05g46020	0.76	x	0.98
	WRKY108, expressed	LOC_Os01g60600	1.32684	1.79728	x
	zinc finger CCCH type family protein, putative, expressed	LOC_Os05g10670	1.14541	x	1.00916
	CCT/B-box zinc finger protein, putative, expressed	LOC_Os06g15330	2.19574	x	x
	zinc finger family protein, putative, expressed	LOC_Os08g03310	1.91236	x	x
	x indicates not differentially expressed

## Sheet: Sheet2
Genes involved in rice-A. brasilense interaction
	Gene Name	Gene ID	Salt	Asp	Salt + Asp
Defense- and stress-related genes
	CHIT5 - Chitinase family protein precursor, expressed	LOC_Os05g33140	4.6	3.55	6.16
	THION1 - Plant thionin family protein precursor, putative, expressed	LOC_Os06g31280	3.17	x	3.21
	stress-induced protein, putative, expressed	LOC_Os01g53790	x	-1.27	x
	pathogenesis-related Bet v I family protein, putative, expressed	LOC_Os04g50700	x	-0.887	x
	cinnamoyl-CoA reductase, putative, expressed	LOC_Os08g34280	x	-0.95	x
Flavonoid pathway and nutrient transport
	chalcone and stilbene synthases, putative, expressed	LOC_Os07g34260	x	1.07	x
	chalcone synthase, putative, expressed	LOC_Os05g41645	x	Inf	x
	flavonol synthase/flavanone 3-hydroxylase, putative, expressed	LOC_Os10g39140	x	0.791226	x
	high affinity nitrate transporter, putative, expressed	LOC_Os02g38230	x	1.19	1.61
	Nitrate transporter	LOC_Os01g50820	-1.11	0.9	x
	ammonium transporter protein, putative, expressed	LOC_Os12g08130	x	0.79	0.9
	transporter, major facilitator family, putative, expressed	LOC_Os11g05390	X	1.0393	0.908459
	x indicates not differentially expressed

## Sheet: Sheet3
Genes involved in hormone signaling
	Gene Name	Gene ID	Salt	Asp	Salt + Asp
	auxin response factor 9, putative, expressed	LOC_Os04g36054	-0.654191	x	x
	auxin-induced protein 5NG4, putative, expressed	LOC_Os01g36560	-1.2799	x	x
	OsSAUR3 - Auxin-responsive SAUR gene family member, expressed	LOC_Os01g70050	-2.28871	x	x
	OsSAUR58 - Auxin-responsive SAUR gene family member, expressed	LOC_Os12g43110	1.7497	x	x
	OsSAUR21 - Auxin-responsive SAUR gene family member, expressed	LOC_Os04g52670	1.66731	x	x
	auxin efflux carrier component, putative, expressed	LOC_Os09g38130	-0.828634	x	x
	OsIAA6 - Auxin-responsive Aux/IAA gene family member, expressed	LOC_Os01g53880	-0.882947	x	x
	auxin-induced protein 5NG4, putative, expressed	LOC_Os01g36580	1.25785	x	x
	OsSAUR12 - Auxin-responsive SAUR gene family member, expressed	LOC_Os02g52990	1.08334	x	x
	OsIAA10 - Auxin-responsive Aux/IAA gene family member, expressed	LOC_Os02g57250	1.00434	x	x
	auxin-induced protein 5NG4, putative, expressed	LOC_Os09g25770	0.980609	x	x
	OsSAUR38 - Auxin-responsive SAUR gene family member, expressed	LOC_Os09g26610	0.93949	x	x
	auxin-induced protein 5NG4, putative, expressed	LOC_Os08g44750	X	-1.33952	x
	flavin monooxygenase, putative, expressed	LOC_Os04g03980	x	-0.895814	-0.808717
	flavin monooxygenase, putative, expressed	LOC_Os01g16714	x	-0.95317	x
	OsGH3.2 - Probable indole-3-acetic acid-amido synthetase, expressed	LOC_Os01g55940	X	1.70348	1.20083
	auxin efflux carrier component, putative, expressed	LOC_Os09g32770	-1.59082	x	-1.39011
	auxin responsive protein, putative, expressed	LOC_Os08g42198	-2.48342	x	-2.00667
	OsIAA20 - Auxin-responsive Aux/IAA gene family member, expressed	LOC_Os06g07040	1.29447	x	1.17976
	1-aminocyclopropane-1-carboxylate oxidase 1, putative, expressed	LOC_Os09g27750	1.29822	x	X
	1-aminocyclopropane-1-carboxylate oxidase 1, putative, expressed	LOC_Os04g10350	0.840779	x	1.09898
	1-aminocyclopropane-1-carboxylate oxidase 1, putative, expressed	LOC_Os08g30210	-0.704694	x	-1.06672
	1-aminocyclopropane-1-carboxylate oxidase 1, putative, expressed	LOC_Os05g05680	-2.5883	x	x
	1-aminocyclopropane-1-carboxylate oxidase 1, putative, expressed	LOC_Os05g05670	-2.89838	x	x
	1-aminocyclopropane-1-carboxylate oxidase protein, putative, expressed	LOC_Os02g53180	x	1.07813	x
	1-aminocyclopropane-1-carboxylate oxidase protein, putative, expressed	LOC_Os11g08380	x	0.982057	-1.08451
	ethylene-responsive protein related, putative, expressed	LOC_Os04g41570	0.767032	x	x
	ethylene-insensitive protein, putative, expressed	LOC_Os07g06130	-0.651789	x	x
	ethylene receptor, putative, expressed	LOC_Os04g08740	x	0.740167	x
	x indicates not differentially expressed
